# Supplementary material for: The evolutionary conserved proteins CEP90, FOPNL, and OFD1 recruit centriolar distal appendage proteins to initiate their assembly
Source: PLoS Biol. 2022 Sep 7;20(9):e3001782. doi: 10.1371/journal.pbio.3001782 (PMC9484695; doi:10.1371/journal.pbio.3001782)
Supplement: S1 Table — MS/MS comparison of 2 biological replicates of the myc-BirA*-FOPNL with the myc-BirA*. High-confidence interactors were defined as those with q value <0.05 and max fold >5. (XLSX) [file pbio.3001782.s001.xlsx]

## Sheet: 1907003_Protein Export_pvalue 0
									Groups	fOPNL-BirA+tet	BirA+tet	FOPNL-BirA+tet	BirA+tet	BirA+tet
Accession	Confidence score	Description	Gene	Mass	Peptide count	Unique peptides	p-value	Fold change	Ids	1907003-F1	1907003-F9	1907003-F2	1907003-F7	1907003-F8
Q1MSJ5	107.92	Centrosome and spindle pole-associated protein 1	CSPP1	145.433	6	6	0.012511	262.363		20706.9	63.0117	46091.2	540.803	47.9105
Q2KHM9	1005.83	Protein moonraker	KIAA0753/MNR/OFIP	109.339	30	30	0.0202453	111.818		492067	1590.2	993389	6431.72	23900.4
Q96NB1	655.78	LisH domain-containing protein FOPNL	FOPNL/FOR20	19.765	11	11	0.014539	73.2409		650665	16468.2	1538090	4438.31	34864.5
P06400	72.57	Retinoblastoma-associated protein	RB1	106.092	2	2	0.0314733	56.1256		33551.6	391.016	11903.2	91.5071	1261.63
Q5T9S5	313	Coiled-coil domain-containing protein 18	CCDC18	168.857	10	10	0.0019736	54.9892		54109.4	1263.31	128868	2130.73	1300.93
Q9BVV6	44.38	Protein TALPID3/KIAA0586	KIAA0586	169.201	2	2	0.00871489	53.6774		2641.79	34.4187	6044.72	75.176	159.464
Q2M1P5	102.28	Kinesin-like protein KIF7	KIF7	150.495	4	3	0.00807763	50.1534		5834.75	85.4212	5672.45	60.1175	293.916
Q49A88	203.62	Coiled-coil domain-containing protein 14	CCDC14	106.236	5	5	0.0141194	31.5984		42565.8	700.497	17715.1	2072.02	452.183
P68431	62.83	Histone H3.1	HIST1H3A	15.394	3	3	0.00872919	28.2472		241777	2855.96	114195	8871.08	8034.18
Q7Z5L9	34.07	Interferon regulatory factor 2-binding protein 2	IRF2BP2	60.987	2	2	0.0309125	27.9868		4940.95	689.411	5965.43	71.5304	148.03
Q8WXW3	593.59	Progesterone-induced-blocking factor 1	PIBF1/CEP90	89.75	17	17	0.019783	26.9835		198501	11801.7	212056	2503.17	14879.6
O00410	22.19	Importin-5	IPO5	123.55	2	2	0.036873	26.1412		2837.84	318.764	5102.61	37.3864	258.829
Q9BR77	50.28	Coiled-coil domain-containing protein 77	CCDC77	57.45	4	4	0.0197528	21.1961		13962.1	408.959	6117.12	203.131	997.756
Q96M89	338.97	Coiled-coil domain-containing protein 138	CCDC138	76.171	9	9	0.0251627	20.4978		157083	3298.62	38360.3	2098.48	7846.2
Q8N3C0	107.52	Activating signal cointegrator 1 complex subunit 3	ASCC3	251.301	3	3	0.00110979	19.7409		93607.4	6471.67	84018.9	3732.17	3753.65
Q9NYZ3	41.39	G2 and S phase-expressed protein 1	GTSE1	76.598	2	2	0.0318518	18.7548		7848.5	233.825	1238.8	98.0396	200.473
Q15154	3282.87	Pericentriolar material 1 protein	PCM1	228.392	75	75	0.0192207	18.245		1901630	38735.6	931762	171076	58602.7
Q9Y2D8	202.89	Afadin- and alpha-actinin-binding protein	SSX2IP	71.191	7	6	0.00949265	18.2412		30540.4	1198.41	39850.1	1469.64	3971.73
Q9UPN4	734.35	Centrosomal protein of 131 kDa	CEP131	122.075	15	15	0.0135915	17.6583		165735	6364.08	110409	4218.37	16745.6
Q9H0G5	100.4	Nuclear speckle splicing regulatory protein 1	NSRP1	66.35	4	4	0.00692071	16.6891		3296.8	350.099	9755.72	394.891	283.83
Q5VT06	1377.34	Centrosome-associated protein 350	CEP350	350.716	42	42	0.00498279	16.4401		256238	7369.33	120764	14067.4	11817.2
Q9HAH7	121.41	Probable fibrosin-1	FBRS	48.358	3	3	0.00255158	15.0097		94754.7	4629.49	63342.8	3972.01	7477.99
Q9P0M6	291.6	Core histone macro-H2A.2	H2AFY2	40.033	9	9	0.00174913	12.9654		477950	24420.9	304288	27434.7	37982.4
Q96T17	139.92	MAP7 domain-containing protein 2	MAP7D2	81.915	5	5	0.00347276	12.6879		15784.4	1559.56	18112.1	848.197	1789.06
Q9H7Z6	73.94	Histone acetyltransferase KAT8	KAT8	52.37	2	2	0.00437548	11.0512		121855	9814.32	81431	12292.4	6070.54
P18621	244.24	60S ribosomal protein L17	RPL17	21.383	6	6	0.0283033	10.3889		666100	23638	427787	53561.1	107146
Q96QC0	451.24	Serine/threonine-protein phosphatase 1 regulatory subunit 10	PPP1R10	98.996	15	15	0.00687355	9.47347		389828	21620.5	179335	34031	29548.7
Q6UW68	60.46	Transmembrane protein 205	TMEM205	21.184	2	2	0.00720887	8.60639		57670.6	4184.21	33482.5	4176.49	7616.76
Q96DN5	117.44	TBC1 domain family member 31	TBC1D31	124.111	4	4	0.0301234	7.87519		41072.5	2513.38	17974.9	2426.18	6735.39
O75376	98.94	Nuclear receptor corepressor 1	NCOR1	270.044	4	4	0.000479592	7.8181		22503.9	3226.17	21918.9	3018.6	2354.06
Q9H6F5	397.94	Coiled-coil domain-containing protein 86	CCDC86	40.211	12	12	0.0393987	7.42632		39836.9	7555.1	134337	7469.81	16937.5
Q96RL1	180.66	BRCA1-A complex subunit RAP80	UIMC1	79.678	8	8	0.0378104	7.41178		50021.3	3962.14	16545	2299.44	6418.19
O75367	442.18	Core histone macro-H2A.1	H2AFY	39.592	8	7	0.0270446	7.22324		1209750	130705	1547950	130736	397916
Q71F23	214.13	Centromere protein U	CENPU	47.493	7	7	0.0164482	6.87021		13348.1	4183.32	30085.7	2786.17	2129.27
O60814	618.13	Histone H2B type 1-K	HIST1H2BK	13.882	8	8	0.00867993	6.76859		26825400	2193840	13521200	2873640	3533560
Q7Z417	529.88	Nuclear fragile X mental retardation-interacting protein 2	NUFIP2	76.075	13	13	0.0434279	6.43185		63930.4	11353.8	169511	12124.8	30798.6
Q96AG4	448.15	Leucine-rich repeat-containing protein 59	LRRC59	34.909	10	10	0.0211374	6.1893		797862	115700	563576	62425.1	176077
P02788	111.19	Lactotransferrin	LTF	78.132	6	6	0.0337833	6.09723		19056.6	2681.32	19748.1	1837.54	6536.86
Q9Y4F1	48.8	FERM, RhoGEF and pleckstrin domain-containing protein 1	FARP1	118.559	2	2	0.0150514	6.04823		6843.86	770.747	6375.24	897.746	1882.56
Q8NEY1	89.07	Neuron navigator 1	NAV1	202.347	3	3	0.0311621	6.01483		2373.69	489.605	3563.37	869.497	265.548
P06899	73.2	Histone H2B type 1-J	HIST1H2BJ	13.896	2	2	0.00179869	6.00163		1138630	144082	1103420	206696	218742
Q5T8P6	169.57	RNA-binding protein 26	RBM26	113.527	4	4	0.0271593	5.9754		23247.5	3130.68	22217.9	7395.59	2376.34
Q8WU90	143.87	Zinc finger CCCH domain-containing protein 15	ZC3H15	48.573	5	5	0.0228718	5.86263		57952.2	6818.87	30366.1	4709.6	11408.1
O14818	102.9	Proteasome subunit alpha type-7	PSMA7	27.87	3	3	0.0404998	5.69756		23694.8	2940.02	15950.1	1955.71	6908.85
Q9UHK0	103.85	Nuclear fragile X mental retardation-interacting protein 1	NUFIP1	56.264	4	4	0.0191925	5.47265		5722.88	1489.28	4714.45	1010.74	568.011
Q86Y46	144.94	Keratin, type II cytoskeletal 73	KRT73	58.887	2	2	0.0371096	5.3451		158148	25930.4	176355	62704.9	18758.6
P49959	849.76	Double-strand break repair protein MRE11	MRE11	80.543	24	24	0.00643677	5.24806		1159620	164325	1323070	300239	266489
Q9NZM5	163.68	Glioma tumor suppressor candidate region gene 2 protein	GLTSCR2	54.356	4	4	0.00447235	5.23704		53106.6	13459.3	49462.6	8943.06	7787.04
Q9UM54	44.82	Unconventional myosin-VI	MYO6	149.596	3	3	0.0141812	0.190936		732.594	2687.78	346.233	2112.19	3232.63
Q6ZUT1	67.05	Uncharacterized protein C11orf57	C11orf57	34.089	3	3	0.0336046	0.167972		2459.7	25312.4	8212.14	22180.4	34119.1
Q15361	2230.86	Transcription termination factor 1	TTF1	102.987	42	42	0.0120319	0.164212		110606	1213130	246821	1008970	832216
Q5VWG9	1790.03	Transcription initiation factor TFIID subunit 3	TAF3	103.517	43	42	0.00467459	0.128483		90396.6	1146740	109610	590966	686189
Q9Y2G0	41.27	Protein EFR3 homolog B	EFR3B	92.428	2	2	0.00209559	0.125043		404.6	2864.99	540.212	4509.4	4045.43
Q13428	6757.45	Treacle protein	TCOF1	152.015	155	155	0.0333843	0.109641		1364260	16518600	664099	4072600	9725930
O60231	54.97	Putative pre-mRNA-splicing factor ATP-dependent RNA helicase DHX16	DHX16	119.189	3	3	0.0296572	0.0986531		407.295	4844.93	733.001	12270.5	2857.86
Q15648	1862.28	Mediator of RNA polymerase II transcription subunit 1	MED1	168.373	42	41	0.00133412	0.0968491		59547.1	585973	40208.5	412806	533161
O15446	1751.47	DNA-directed RNA polymerase I subunit RPA34	CD3EAP	54.951	33	33	0.0248021	0.0878528		49774.7	779839	103517	421026	1661310
Q7Z6E9	3188.3	E3 ubiquitin-protein ligase RBBP6	RBBP6	201.442	70	69	0.0173922	0.0608074		38663.6	2069230	102607	636105	844328
P48594	57.13	Serpin B4	SERPINB4	44.825	2	2	0.0432387	0.0444452		18.938	88.8534	12.5337	937.957	499.79
Q9Y4I1	93.39	Unconventional myosin-Va	MYO5A	215.269	4	4	0.00779616	0.031865		477.515	12114.3	312.587	6065.4	24257
Q8IUD2	625.25	ELKS/Rab6-interacting/CAST family member 1	ERC1	128.008	19	19	0.0124522	0.0235762		1729.79	31255	2231.47	195037	94933.7
O75436	28.74	Vacuolar protein sorting-associated protein 26A	VPS26A	38.146	2	2	0.0360793	0.0182572		283.994	7068.01	48.8272	1877.69	20217.8
Q9BSH4	36.42	Translational activator of cytochrome c oxidase 1	TACO1	32.457	2	2	0.0138146	0.0126809		58.5538	1295.71	19.2958	8105.33	1773.38
O95563	42.09	Mitochondrial pyruvate carrier 2	MPC2	14.27	2	2	0.00248825	0.00707438		48.0314	6932.78	16.9828	3202.22	2964
Q92804	132.14	TATA-binding protein-associated factor 2N	TAF15	61.793	3	3	0.0369584	0.00438169		0	1287.14	0	24.4949	377.026
P11171	96.68	Protein 4.1	EPB41	96.957	4	4	0.00614629	0.000847516		4.65278	766.304	0	2964.21	7257.99
