# Supplementary material for: The evolutionary conserved proteins CEP90, FOPNL, and OFD1 recruit centriolar distal appendage proteins to initiate their assembly
Source: PLoS Biol. 2022 Sep 7;20(9):e3001782. doi: 10.1371/journal.pbio.3001782 (PMC9484695; doi:10.1371/journal.pbio.3001782)
Supplement: S1 Data — Data corresponding with Fig 1F and 1G. (XLSX) [file pbio.3001782.s012.xlsx]

## Sheet: Figure 1F
Protein position relative to the start of the tubulin signal
TUBULIN_START	TUB_END	CEP90_START	CEP90_END		TUBULIN_START	TUB_END	FOPNL_START	FOPNL_END		TUBULIN_START	TUB_END	OFD1_START	OFD1_END
0	538.418	393.858	475.139		0	488.217	347.978	441.665		0	564.791	422.435	503.876
0	518.51	353.755	464.51		0	523.122	394.924	467.225		0	544.14	418.915	496.97
0	538.124	355.311	448.724		0	528.077	372.76	455.784		0	543.763	382.791	482.914
0	539.424	410.359	475.884		0	514.522	395.352	461.432		0	464.383	329.168	401.976
0	541.054	356.829	458.531		0	445.156	416.643	302.008		0	558.824	417.389	489.678
0	581.236	377.551	503.056		0	485.949	338.924	423.36		0	565.487	413.165	476.578
0	502.295	383.077	450.314		0	457.051	305.499	401.941		0	499.266	361.804	459.991
0	585.117	432.104	496.863		0	488.234	334.355	428.709		0	517.185	388.591	466.646
0	491.777	373.149	436.084		0	617.416	442.007	532.561		0	525.005	368.778	500.867
0	534.993	402.998	461.025		0	695.46	543.121	621.866
0	522.458	378.912	435.284		0	531.346	400.623	462.408
0	514.394	390.067	442.508		0	613.437	481.046	548.281
0	498.073	355.844	416.954		0	578.155	438.207	512.297
0	534.105	357.555	429.4		0	474.85	351.23	417.55
					0	530.413	402.215	476.947

## Sheet: Figure 1G
Protein center of mass															Shift from the tubulin wall (nm)
	CEP90	ODF1	FOPNL		ANOVA summary											CEP90	ODF1	FOPNL		ANOVA summary
Data1	434.499	394.821	463.155		F	0.3797									Data1	5.57184	41.506	9.49757		F	41.39
Data2	409.132	431.075	457.942		P value	0.6868									Data2	13.2044	30.7421	18.4453		P value	<0.0001
Data3	402.017	414.272	432.853		P value summary	ns									Data3	14.9798	34.991	6.17342		P value summary	****
Data4	443.122	428.392	365.572		Significant diff. among means (P < 0.05)?	No									Data4	14.2665	35.6909	6.09011		Significant diff. among means (P < 0.05)?	Yes
Data5	407.68	359.325	453.534		R squared	0.02124									Data5	11.2467	29.9923	14.8712		R squared	0.588
Data6	440.304	381.142	444.871												Data6	11.9204	32.1668	16.2625
Data7	416.696	353.72	410.898		Brown-Forsythe test										Data7	7.82278	26.3932	6.01513		Brown-Forsythe test
Data8	464.483	381.532	427.619		F (DFn, DFd)	4.298 (2, 35)									Data8	7.52952	38.4902	8.16458		F (DFn, DFd)	0.1892 (2, 58)
Data9	404.616	487.284	434.822		P value	0.0214									Data9	9.58231	39.7648	5.99847		P value	0.8282
Data10	432.011	582.494			P value summary	*									Data10	8.77387	32.6	17.2039		P value summary	ns
Data11	407.098	431.515			Are SDs significantly different (P < 0.05)?	Yes									Data11	21.1461	29.5674	10.8472		Are SDs significantly different (P < 0.05)?	No
Data12	416.288	514.663													Data12	17.7538	28.3261	5.54025
Data13	386.399	475.252			Bartlett's test										Data13	19.4975	17.9621	16.3958		Bartlett's test
Data14	393.478	384.39			Bartlett's statistic (corrected)	14.35									Data14	15.9626	26.2016	21.5278		Bartlett's statistic (corrected)	1.313
Data15		439.581			P value	0.0008									Data15	9.74875	15.6627	25.1936		P value	0.5187
					P value summary	***									Data16	24.998	28.9593	20.2615		P value summary	ns
Number of values	14	9	15		Are SDs significantly different (P < 0.05)?	Yes									Data17	8.73425	19.8199	20.5781		Are SDs significantly different (P < 0.05)?	No
Mean	418.4	432.4	430.6												Data18	18.6415	29.3258	16.1459
Std. Deviation	21.66	29.91	62.65		ANOVA table	SS	DF	MS	F (DFn, DFd)	P value					Data19			24.6937		ANOVA table	SS	DF	MS	F (DFn, DFd)	P value
Std. Error of Mean	5.789	9.971	16.18		Treatment (between columns)	1480	2	740.1	F (2, 35) = 0.3797	P=0.6868					Data20			16.954		Treatment (between columns)	3153	2	1576	F (2, 58) = 41.39	P<0.0001
					Residual (within columns)	68215	35	1949							Data21			19.1118		Residual (within columns)	2209	58	38.09
					Total	69695	37								Data22			14.163		Total	5362	60
					Tukey's multiple comparisons test	Mean Diff.	95.00% CI of diff.	Below threshold?	Summary	Adjusted P Value					Data23			14.8795		Tukey's multiple comparisons test	Mean Diff.	95.00% CI of diff.	Below threshold?	Summary	Adjusted P Value
					CEP90 vs. ODF1	-13.95	-60.11 to 32.21	No	ns	0.7419					Data24			19.1701		CEP90 vs. ODF1	-16.49	-21.44 to -11.54	Yes	****	<0.0001
					CEP90 vs. FOPNL	-12.21	-52.36 to 27.93	No	ns	0.7389					Data25			14.2464		CEP90 vs. FOPNL	-1.327	-5.916 to 3.262	No	ns	0.7669
					ODF1 vs. FOPNL	1.732	-43.82 to 47.29	No	ns	0.9952										ODF1 vs. FOPNL	15.16	10.57 to 19.75	Yes	****	<0.0001
					Test details	Mean 1	Mean 2	Mean Diff.	SE of diff.	n1	n2	q	DF							Test details	Mean 1	Mean 2	Mean Diff.	SE of diff.	n1	n2	q	DF
					CEP90 vs. ODF1	418.4	432.4	-13.95	18.86	14	9	1.046	35		Number of values	18	18	25		CEP90 vs. ODF1	13.41	29.9	-16.49	2.057	18	18	11.33	58
					CEP90 vs. FOPNL	418.4	430.6	-12.21	16.41	14	15	1.053	35		Mean	13.41	29.9	14.74		CEP90 vs. FOPNL	13.41	14.74	-1.327	1.908	18	25	0.9839	58
					ODF1 vs. FOPNL	432.4	430.6	1.732	18.61	9	15	0.1316	35		Std. Deviation	5.384	7.092	5.991		ODF1 vs. FOPNL	29.9	14.74	15.16	1.908	18	25	11.24	58
															Std. Error of Mean	1.269	1.672	1.198
