# Supplementary material for: The evolutionary conserved proteins CEP90, FOPNL, and OFD1 recruit centriolar distal appendage proteins to initiate their assembly
Source: PLoS Biol. 2022 Sep 7;20(9):e3001782. doi: 10.1371/journal.pbio.3001782 (PMC9484695; doi:10.1371/journal.pbio.3001782)
Supplement: S2 Data — All raw data are included. Data corresponding with Fig 4B. (XLSX) [file pbio.3001782.s013.xlsx]

## Sheet: Fig4B
	RNAi ND7			RNAi Cen2			RNAi OFD1			RNAi CEP90			RNAi FOPNL			RNAi Cen3
	Cen2-GFP	CEP90-GFP	OFD1-GFP	Cen2-GFP	CEP90-GFP	OFD1-GFP	Cen2-GFP	CEP90-GFP	OFD1-GFP	Cen2-GFP	CEP90-GFP	OFD1-GFP	Cen2-GFP	CEP90-GFP	OFD1-GFP	Cen2-GFP	CEP90-GFP	OFD1-GFP
	31808.3	32736.7	35533.8	16255.3	298.667	-8620.65	33021.8	-246.167	2624.09	29880.7	9104.15	8552.75	39275.5	6739.48	16298.6	42023	35414.6	44453.3
	28159.8	33444.5	33110.3	-573.538	9993.83	4563.19	18087.3	95	92.187	32291.3	4716.09	3814.58	28558.8	19715.2	12852.4	46033.1	29548.4	41114.2
	32020.2	33187.3	32482.1	11333.5	2933.42	10221.8	31023.6	1270.25	2712.31	29548.4	6444.46	9065.13	32618.9	6647.65	5647.71	33662.1	30758.2	38533.9
	32366	38338.5	34291.4	5984.94	4139.17	10975.3	51818.3	557.583	3134	31893.8	6965.1	4167.04	22821	3174.4	6405.19	32358.8	33770	44326.7
	36795.6	36164	30227.2	14940.7	26425.2	11752.2	50941.2	-269.917	4063.16	28705.2	5192.37	5866	21052.2	2968.56	-1270.9	34911.8	32737	38612.7
	30753.9	33993.7	31341.4	6624.11	8134.25	10376.2	42772.5	1485.83	5143.69	31409.5	8957.5	7576.6	38399	6822.54	5459.94	36380.3	41763.3	43970
	33425.2	35256.9	30759.4	7226.21	2514.58	1152.42	35879	2619.17	4645.91	32990.8	8540.06	3371.25	29303.5	1866.87	8989.65	39001.9	41349.8	41717
	33615.2	36257.3	30873.8	11110.9	4494.67	6788.56	31410.8	1984.42	4982.66	28437.6	5443.77	6995.88	30099.2	588.846	4399.94	32112.5	34727.9	31688.3
	31162.9	38038.9	36002.8	19704.4	6842.83	6652	34939	3120.42	3280.66	28758.4	6434.1	5544.63	36434.2	2901.15	15318.9	35793	32269.4	39863.6
	31315.5	37247.3	29868.7	14163.3	8532.5	5541.23	29177.6	2495.75	2342.78	30004.9	6872.7	5681.27	36091.7	2123.69	9885.21	46877.3	27587	34227.2
	27103.9	33917.2	31132	11229.6	4459.67	4316.67	33567.9	1961.08	832.719	42756.5	3567.68	1976.81	27641.4	5089.08	14267.6	35095.1	28118.4	42401
	28993.5	35305.4	33043.9	15966.7	6530.08	1919.92	27817.1	591.833	1289.28	28571.9	9568.24	410.846	38312.8	1762.67	9461.71	33771	40263.1	45688.8
	30951	32823.3	25595.6	13412.2	4966.58	971.596	23423.8	967.916	4500.44	27763	2001.8	6586.83	40336	2762.29	4125.75	42411.2	33577.8	43875.7
	35156.6	30765.7	38501.6	7077.92	3433.33	4559.12	27369.3	-555.584	1366.38	33273.9	7376.96	10600.1	34118.8	2086.69	3345.81	40985.6	31429.1	42610.8
	29050.4	36914.9	36029.9	18097.8	-5362.33	11199.7	38689.8	2181.92	5183.63	30698	5262.78	14145.1	24457.1	14771	-357.461	41097.6	26840.7	33415.2
	27719.2	32008.6	38082.8	9957.86	-41.916	7244.33	33248.9	1755.58	1970.78	32083.1	11355.5	16177.2	34899.9	4660.29	15463.9	41538.3	24909.4	35134.4
	31455.8	32686.5	34345.8	9986.75	266.5	5492.98	32711.2	915.583	3655.75	29506.6	8872.28	7944.58	35336.2	9737.42	12851.9	38923.9	34101	38350.1
	32545.3	37073.1	35357	15528.3	584.917	13179.1	28895.6	2712.42	2394.97	32111.3	5000.12	5903.17	36512.3	10646.2	9456.92	34971.6	32996	36443.8
	34004.1	38600	30694.3	5657.21	1025.92	4221.73	27855.5	1985.33	2134.78	24087.1	8869.69	6677.12	23646.3	3984.46	7546.08	46893.8	34187.9	42788.9
	30433.8	32957.6	33876.5	785.268	2771.5	9629.86	38655.8	3110.92	230.5	29903.4	9951.83	156.596	36036	6248.44	4116.79	29925.9	26473.7	41949.5
	32710.2	34925.3	27299.9	1826.17	6163.33	7501.31	36747.8	829.25	3397.81	32877.9	6455.66	3434.1	29292.1	1070.15	805.77	27322.6	29349.8	43034.6
	29510.9	32460.7	33980.2	2896.58	-608	10719.1	35363.5	1681.75	-578.906	32769.9	8443.54	6321.87	36545.4	4985.92	14501.5	28831.2	31034.7	43230.9
	31493.2	33144.4	27520.1	830.52	4977.17	12863.9	34610.8	930.333	710.531	26508.8	5635.11	1302.9	50334.2	4432.83	17300.1	33264.5	33623.3	43746.7
	31333.1	37372.5	34737.9	2554.06	6862.08	5696.62	39259	265.667	2648.34	32400.9	6436.67	7209.42	28314.7	3398.54	12243.7	38818.6	32722	41869.7
	33568.6	31436	29766	3461.77	6418	3787.48	40225.9	-2208.92	4055.03	32270.5	7249.37	6366.65	31167	6262.71	9344.29	30241.9	30531.5	45353.9
	31982.9	39768.3	29376.5	7629.54	3539.67	10114.5	34106.3	3962.83	3498.72	26714.9	8958.61	12777	40977.2	5841.33	10671.3	32957.5	23706.5	38180.9
	32053	35312.5	37416	2335.29	3953.75	3236.06	32327.2	-645.75	1793.37	28084.9	10905.8	17839.6	39855.7	2882.15	9566.69	36548.2	23389.5	41400.7
	34677.6	42136.1	25791.2	7197.71	6348	7938.17	27414.6	-1148.92	2472.69	27735.1	8070.67	10013.7	38329.1	9334.29	12331.2	37157.7	31103.1	47281.9
	35188	35951.1	28329.3	2968.56	1890.83	6887.77	32727.5	916.5	-3888.59	31576.6	6403.24	11994.3	24920.7	7377.65	13837.1	39961.4	24797	48932.3
	35386.1	33237.6	28778.8	5379.39	4273.17	12529.1	41970.8	3523.5	3349.53	30076.2	6987.5	12101.5	30535.1	8856.5	10116.2	37559.6	28627.7	40702.7
	36207.5	20415.4	25595.6	1465	8063.17	10466.2	35477.6	4125.17	3144.47	26987.9	6682.71	7046.91	45420.2	3019.04	5638.73	37619.6	40851.5	31280.3
	31826.5	25255	29868.7	7241.81	11290.5	7607.42	31118.9	-118.167	2561.5	31308.7	13808.3	16644.7	28970.8	1806.77	23320.1	31561.8	45127.5	30522.7
	33071.2	16988.8	34345.8	7082.13	11597.2	5763.31	35312.8	2605.5	1108.5	28914.3	8247.9	12497.1	37639.1	1090.38	10368.9	27639.2	52714.1	29919.7
	34849.6	22780.5	29376.5	15349	6815.58	5285.06	36768.8	-929	-1278.42	30357.2	8277.59	5761.57	38299	13758.4	9565.27	31257.6	39513	33076.6
	33263.7	28193.1	28329.3	16122.3	8020.67	2832.61	33019.2	575.75	-502.083	28580.2	8290.29	8178.95	33890.4	5265.85	13213.6	29790.5	43624.9	31194.7
	33508.2	28022.4	25791.2	-421.73	12311.2	389.327	33350.2	10209.8	4415.33	32713.8	9581	10186.6	38980.7	7683.69	11771.9	27182.8	45923.8	41340.1
	31248.8	24563.2	30759.4	10271.1	5917	6292.77	40484.1	3462.83	-20.417	31717.4	9947.64	14321.2	35454	4140.42	11745.4	32875.6	43526.3	35352.6
	30759.6	21596.1	30873.8	3832.41	259.833	9863.19	32615.2	640.25	2676.25	30745.4	2639.65	11911.8	34683.8	4488.46	1742	40538.3	41753.4	36573
	31777.6	19860.5	31341.4	1857.1	4683.67	6784.15	40259.9	2667.58	2915.83	31748	5545.31	10593.2	34045.2	2361.29	3946.65	28202.7	37161.4	36189.2
	29213	23710.5	30227.2	6528.09	5002.83	8313.88	31236	853.667	1105.75	31769	5622.85	6697.79	38567.9	10629	12883.2	35642.5	38146.8	32106.6
	29213	24347.1	28778.8	7351.02	10651.2	7152.27	28698.8	3220.83	2834.42	28579.3	1001.15	12441.7	41048.2	9007.02	-723.635	37130.4	44360.5	30172.3
	27103.9	25922.6	31132	7559.71	9656.5	5480.17	31276.5	2001.42	-276.167	36630.9	8684.85	1265.89	29393.3	4465.92	5271.31	33081.9	32410.8	41439.8
	27719.2	25835.4	27299.9	5980.54	10840.8	4562.1	40046.5	912.584	1162	33878.3	-4625.26	2139.5	33267	8403.08	5942.69	26127.8	41484.1	31134.4
	28159.8	21915.2	27520.1	13466.6	8548	11237.1	38846.7	3493.42	2912.08	34670.6	10841.7	375.976	37929.1	10304.3	10608	29659	27438.2	36630.3
	28993.5	23589.7	33876.5	15691.7	4016.67	7533.52	31704	3888.33	3387	31014.7	4014.49	687.012	34681.5	6733.4	14574.5	33819.9	47428.7	34990.6
	29050.4	24239.2	38082.8	16279.2	9843.83	2376.73	33517	1089.67	-1454	35390	11285	-1654.38	35247.6	7454.83	9408.19	31646.5	34790.4	30048.7
	30753.9	33782.9	33980.2	7680.29	5237.25	3937.04	29444.2	3553.92	-584.25	37861	4933.84	3450.34	34913.2	4728.02	13193.2	32142.6	46222.8	27541.7
	30433.8	26769.5	36002.8	13087.9	6783.42	8460.52	30998.7	6014.42	-1149.92	37458.2	5045.25	7904.22	34027	5676.87	7941.83	35217.3	40443.9	28001.6
	31455.8	23104.5	29766	12713.4	6835.33	8193	32216.1	1345.83	-2096.83	42332.8	5152.64	2395.94	36517.2	4038.54	7003.23	32372.3	37013.3	40083.6
	30951	30335.3	33043.9	14107.7	7813.83	3917.19	35695.4	1650.42	1113	34917.5	9325.53	4924.93	35515.2	3644.89	6820.77	34366.4	38912.6	28725
	31162.9	30945.7	34737.9	14291.3	14887.1	3786.96	34478.5	4667.5	185.083	35244.4	5130.01	6753.62	34027.3	4797.69	8126.42	30904.6	37205.2	26012.6
	31315.5	28240.4	34291.4	10905.1	2542.33	13782.3	31772.4	1403.42	387.917	42953	11277.5	9043.73	28073.4	4103.64	8284.29	27926.6	39607.9	37782.9
	31808.3	21192.7	32482.1	10377.7	3033.58	11281.2	31035.6	3233.25	2178.42	40686.8	6277.36	9526.4	35243.4	3755.19	12805.1	28417.8	42832.7	26700
	32366	24968	37416	7907.08	4083.33	7119.52	37679.8	3003.67	5427.75	27760.2	-5185.57	9146.27	34004.3	9206.17	2179.5	35596.7	36229.8	23554.7
	32545.3	25631	33110.3	7513.37	318.416	13492.6	41981.2	5273.08	6152.58	31620.7	11212.7		32937.1	4416.27	224.423	34215.9	28278.3	27799.3
	32020.2	22200.8	35533.8	8934.74	-2426.5	6593.67	38482.4	1111.75	3585.67	28774.7	9795.35		39028.1	10795.9	8916.33	26483.3	42898.3	30524.4
	33425.2	27773.1	35357	9610.29	886	10598.2	32202.3	1591.17	3429.17	26364.6	2148.55		30994.5	2884.42	4674.6	32900.5	39177.9	27991.7
	33615.2	30215.3	38501.6	3771.42	5160.58	3845.37	35267.9	828.166	2993.67	26949	6165.92		34199.2	2601.98	11887.7	26648.8	38091.2	25786.3
	34004.1	30398	36029.9		9445.42	4563.6	25681.2	4387.92	-354.083	30124.2	8494.96		25985.6	7648.77	8685.65	37825.2	36567.8	28659.1
	35156.6	25014.3	30694.3			6500.37	27278.8	6365.17	-7647.67	27486.2			34255.1	6848.44	6264.58	35421.8	39956.3	34916.6
	36795.6						30393.6		-1011.33	23357			34057.7		8854.47
										29371.3
Number	61	60	60	58	59	60	61	60	61	62	59	54	61	60	61	60	60	60
Average	31299.6	29693.9	31612.3	8612.94	5482.32	6745.61	33459	1967.79	1796.8	30857.5	6762.03	7143.08	33509.3	5664.88	8712.64	33962.4	35105.9	35918.2
Standard deviation	2352.11	5926.69	3508.49	5194.47	4772.68	3936.08	5719.56	2050.58	2413.17	4104.96	3416.8	4531.75	5372.25	3630.2	4885.96	5101.17	6611.46	6412.62
SEM	301.157	765.132	452.945	682.067	621.35	508.146	732.315	264.728	308.975	521.33	444.829	616.693	687.846	468.656	625.583	658.558	853.536	827.865
Statistical Analysis (One-way ANOVA)
Table Analyzed	Cen2 GFP
Data sets analyzed	A-F						Number of families	1
							Number of comparisons per family	5
ANOVA summary							Alpha	0.05
F	259
P value	<0,0001						Dunnett's multiple comparisons test	Mean Diff,	95,00% CI of diff,	Below threshold?	Summary	Adjusted P Value	A-?
P value summary	****						Control RNAi vs. Cen2 RNAi	23051	20843 to 25260	Yes	****	<0,0001	B	Cen2 RNAi
Significant diff. among means (P < 0.05)?	Yes						Control RNAi vs. FOPNL RNAi	-2195	-4375 to -14,20	Yes	*	0.0479	C	FOPNL RNAi
R squared	0.7839						Control RNAi vs. CEP90 RNAi	457.5	-1714 to 2629	No	ns	0.9782	D	CEP90 RNAi
							Control RNAi vs. OFD1 RNAi	-2246	-4427 to -65,32	Yes	*	0.0409	E	OFD1 RNAi
Brown-Forsythe test							Control RNAi vs. Cen3 RNAi	-2716	-4905 to -526,0	Yes	**	0.0086	F	Cen3 RNAi
F (DFn, DFd)	5,717 (5, 357)
P value	<0,0001						Test details	Mean 1	Mean 2	Mean Diff,	SE of diff,	n1	n2	q	DF
P value summary	****						Control RNAi vs. Cen2 RNAi	31812	8760	23051	875.1	61	58	26.34	357
Are SDs significantly different (P < 0.05)?	Yes						Control RNAi vs. FOPNL RNAi	31812	34007	-2195	864	61	61	2.54	357
							Control RNAi vs. CEP90 RNAi	31812	31354	457.5	860.5	61	62	0.5317	357
Bartlett's test							Control RNAi vs. OFD1 RNAi	31812	34058	-2246	864	61	61	2.6	357
Bartlett's statistic (corrected)	49.36						Control RNAi vs. Cen3 RNAi	31812	34527	-2716	867.6	61	60	3.13	357
P value	<0,0001
P value summary	****
Are SDs significantly different (P < 0.05)?	Yes
ANOVA table	SS	DF	MS	F (DFn, DFd)	P value
Treatment (between columns)	29485625781	5	5897125156	F (5, 357) = 259,0	P<0,0001
Residual (within columns)	8127596237	357	22766376
Total	37613222018	362
Data summary
Number of treatments (columns)	6
Number of values (total)	363
Table Analyzed	CEP90 GFP
Data sets analyzed	A-F						Number of families	1
							Number of comparisons per family	5
ANOVA summary							Alpha	0.05
F	585.1
P value	<0,0001						Dunnett's multiple comparisons test	Mean Diff,	95,00% CI of diff,	Below threshold?	Summary	Adjusted P Value	A-?
P value summary	****						Control RNAi vs. Cen2 RNAi	24614	22453 to 26774	Yes	****	<0,0001	B	Cen2 RNAi
Significant diff. among means (P < 0.05)?	Yes						Control RNAi vs. FOPNL RNAi	28188	26036 to 30340	Yes	****	<0,0001	C	FOPNL RNAi
R squared	0.8926						Control RNAi vs. CEP90 RNAi	23312	21151 to 25473	Yes	****	<0,0001	D	CEP90 RNAi
							Control RNAi vs. OFD1 RNAi	24430	22278 to 26581	Yes	****	<0,0001	E	OFD1 RNAi
Brown-Forsythe test							Control RNAi vs. Cen3 RNAi	-5502	-7654 to -3350	Yes	****	<0,0001	F	Cen3 RNAi
F (DFn, DFd)	17,40 (5, 352)
P value	<0,0001						Test details	Mean 1	Mean 2	Mean Diff,	SE of diff,	n1	n2	q	DF
P value summary	****						Control RNAi vs. Cen2 RNAi	30188	5574	24614	856.1	60	59	28.75	352
Are SDs significantly different (P < 0.05)?	Yes						Control RNAi vs. FOPNL RNAi	30188	2000	28188	852.5	60	60	33.06	352
							Control RNAi vs. CEP90 RNAi	30188	6876	23312	856.1	60	59	27.23	352
Bartlett's test							Control RNAi vs. OFD1 RNAi	30188	5758	24430	852.5	60	60	28.65	352
Bartlett's statistic (corrected)	90.75						Control RNAi vs. Cen3 RNAi	30188	35690	-5502	852.5	60	60	6.454	352
P value	<0,0001
P value summary	****
Are SDs significantly different (P < 0.05)?	Yes
ANOVA table	SS	DF	MS	F (DFn, DFd)	P value
Treatment (between columns)	63794219929	5	12758843986	F (5, 352) = 585,1	P<0,0001
Residual (within columns)	7675269588	352	21804743
Total	71469489516	357
Data summary
Number of treatments (columns)	6
Number of values (total)	358
Table Analyzed	OFD1 GFP
Data sets analyzed	A-F						Number of families	1
							Number of comparisons per family	5
ANOVA summary							Alpha	0.05
F	659.3
P value	<0,0001						Dunnett's multiple comparisons test	Mean Diff,	95,00% CI of diff,	Below threshold?	Summary	Adjusted P Value	A-?
P value summary	****						Control RNAi vs. Cen2 RNAi	25281	23229 to 27333	Yes	****	<0,0001	B	Cen2 RNAi
Significant diff. among means (P < 0.05)?	Yes						Control RNAi vs. FOPNL RNAi	30313	28269 to 32356	Yes	****	<0,0001	C	FOPNL RNAi
R squared	0.904						Control RNAi vs. CEP90 RNAi	24864	22756 to 26972	Yes	****	<0,0001	D	CEP90 RNAi
							Control RNAi vs. OFD1 RNAi	23284	21240 to 25327	Yes	****	<0,0001	E	OFD1 RNAi
Brown-Forsythe test							Control RNAi vs. Cen3 RNAi	-4378	-6430 to -2326	Yes	****	<0,0001	F	Cen3 RNAi
F (DFn, DFd)	13,84 (5, 350)
P value	<0,0001						Test details	Mean 1	Mean 2	Mean Diff,	SE of diff,	n1	n2	q	DF
P value summary	****						Control RNAi vs. Cen2 RNAi	32138	6857	25281	812.8	60	60	31.1	350
Are SDs significantly different (P < 0.05)?	Yes						Control RNAi vs. FOPNL RNAi	32138	1825	30313	809.5	60	61	37.45	350
							Control RNAi vs. CEP90 RNAi	32138	7274	24864	835.1	60	54	29.77	350
Bartlett's test							Control RNAi vs. OFD1 RNAi	32138	8854	23284	809.5	60	61	28.76	350
Bartlett's statistic (corrected)	59.61						Control RNAi vs. Cen3 RNAi	32138	36516	-4378	812.8	60	60	5.386	350
P value	<0,0001
P value summary	****
Are SDs significantly different (P < 0.05)?	Yes
ANOVA table	SS	DF	MS	F (DFn, DFd)	P value
Treatment (between columns)	65337249125	5	13067449825	F (5, 350) = 659,3	P<0,0001
Residual (within columns)	6936722255	350	19819206
Total	72273971379	355
Data summary
Number of treatments (columns)	6
Number of values (total)	356
