# Supplementary material for: The evolutionary conserved proteins CEP90, FOPNL, and OFD1 recruit centriolar distal appendage proteins to initiate their assembly
Source: PLoS Biol. 2022 Sep 7;20(9):e3001782. doi: 10.1371/journal.pbio.3001782 (PMC9484695; doi:10.1371/journal.pbio.3001782)
Supplement: S3 Data — Data corresponding with Fig 5L–5N. (XLSX) [file pbio.3001782.s014.xlsx]

## Sheet: Figure 5L
Protein position relative to the start of the tubulin signal
TUBULIN_START	TUB_END	CEP90_START	CEP90_END		TUBULIN_START	TUB_END	OFD1_START	OFD1_END		TUBULIN_START	TUB_END	MNR_START	MNR_END
0	473.44	358.656	399.019		0	389.547	366.418	423.029		0	428.099	333.029	388.072
0	419.626	307.871	376.916		0	380.263	332.894	397.29		0	409.39	367.152	431.798
0	371.579	308.688	373.376		0	431.326	362.86	421.351		0	410.262	326.611	416.658
0	471.876	377.391	408.928		0	437.413	377.575	412.085		0	450.227	383.418	445.823
0	406.452	358.023	408.807		0	427.43	365.168	413.874		0	374.751	374.726	456.412
0	444.761	385.163	414.545		0	465.068	348.056	374.347		0	379.17	331.411	415.063
0	452.348	369.021	407.527		0	447.379	361.226	385.278		0	424.972	380.815	465.252
0	405.596	376.306	402.699		0	463.745	349.516	391.247		0	417.889	391.592	448.155
0	332.881	338.907	397.18		0	412.161	364.222	414.719		0	343.571	371.505	450.141
0	461.271	374.095	419.074		0	475.069	357.972	387.651		0	432.687	366.413	421.208
0	370.636	358.703	417.046		0	470.857	383.998	415.586		0	407.983	348.047	450.504
0	460.274	349.934	386.877		0	477.487	372.332	404.063		0	457.325	324.409	398.712
0	428.295	365.878	395.672		0	423.257	343.874	379.35		0	403.893	358.435	417.754
0	378.258	322.484	375.699		0	406.564	348.734	399.238		0	395.146	344.821	433.295
0	394.177	329.294	382.63		0	349.82	350.971	402.224		0	458.107	375.701	433.458
0	417.907	349.098	404.342		0	392.599	338.331	397.572		0	401.197	373.698	437.608
0	457.095	365.657	396.753		0	476.81	370.875	407.425		0	387.476	349.05	427.85
0	350.679	331.418	389.056		0	399.403	375.265	429.045		0	466.375	350.906	423.93
0	492.309	363.958	392.481		0	359.404	334.793	379.717		0	423.269	360.611	428.707
0	432.463	334.632	380.046		0	341.299	376.176	413.93		0	343.385	321.751	400.215
0	373.763	335.131	397.689		0	418.691	323.96	399.923		0	376.261	317.518	407.881
0	356.409	383.807	424.075		0	353.269	392.834	447.547		0	366.817	374.188	442.354
0	357.427	357.591	413.169		0	437.537	365.432	416.502		0	373.04	308.23	406.708
					0	437.537	377.952	419.357		0	458.113	365.424	413.639
					0	357.338	327.504	368.304		0	496.946	356.757	414.924
										0	414.261	357.988	403.193
										0	375.057	322.607	395.061
										0	342.808	317.082	399.502
										0	393.104	364.483	438.657
										0	418.95	359.043	434.059
										0	350.796	321.289	385.012
										0	347.011	344.994	401.685
										0	469.225	379.783	437.369
										0	440.856	350.194	423.893
										0	404.915	345.817	431.78
										0	445.089	331.058	398.859
										0	477.114	358.046	424.051
										0	391.685	344.529	428.873
										0	414.009	352.78	453.049
										0	510.222	336.258	404.429
										0	657.255	335.652	405.757
										0	631.224	362.866	418.255
										0	369.34	325.144	410.275
										0	446.443	336.061	407.787
										0	488.471	344.452	405.15
										0	445.948	324.058	408.125
										0	475.393	358.2	434.135
										0	427.183	327.655	398.409
										0	426.555	345.43	415.251

## Sheet: Figure 5M
	Protein center of mass
	CEP90	OFD1	MNR		ANOVA summary
Data1	419.205	394.723	360.551		F	2.276
Data2	335.811	365.092	399.475		P value	0.1084
Data3	296.179	392.106	371.635		P value summary	ns
Data4	433.616	394.83	414.62		Significant diff. among means (P < 0.05)?	No
Data5	364.239	389.521	415.569		R squared	0.04618
Data6	415.659	361.201	373.237
Data7	410.506	373.252	423.034		Brown-Forsythe test
Data8	369.243	370.382	419.874		F (DFn, DFd)	0.1291 (2, 94)
Data9	286.349	389.471	410.823		P value	0.879
Data10	427.562	372.811	393.811		P value summary	ns
Data11	336.005	399.792	399.276		Are SDs significantly different (P < 0.05)?	No
Data12	396.325	388.198	361.56
Data13	381.171	361.612	388.094		Bartlett's test
Data14	308.628	373.986	389.058		Bartlett's statistic (corrected)	0.1839
Data15	327.946	376.597	404.579		P value	0.9122
Data16	367.965	367.951	405.653		P value summary	ns
Data17	407.261	389.15	388.45		Are SDs significantly different (P < 0.05)?	No
Data18	295.261	402.155	387.418
Data19	435.201	357.255	394.659		ANOVA table	SS	DF	MS	F (DFn, DFd)	P value
Data20	361.191	395.053	360.983		Treatment (between columns)	1502	2	750.8	F (2, 94) = 2.276	P=0.1084
Data21	320.089	361.941	362.699		Residual (within columns)	31015	94	329.9
Data22	336.492	420.191	408.271		Total	32517	96
Data23	321.948	390.967	357.469		Tukey's multiple comparisons test	Mean Diff.	95.00% CI of diff.	Below threshold?	Summary	Adjusted P Value
Data24		398.655	389.532		CEP90 vs. ODF1	-6.059	-18.56 to 6.439	No	ns	0.4833
Data25		347.904	385.841		CEP90 vs. MNR	-9.773	-20.71 to 1.160	No	ns	0.0895
Data26			380.59		ODF1 vs. MNR	-3.715	-14.35 to 6.917	No	ns	0.6842
Data27			358.834
Data28			358.292		Test details	Mean 1	Mean 2	Mean Diff.	SE of diff.	n1	n2	q	DF
Data29			401.57		CEP90 vs. ODF1	375.3	381.4	-6.059	5.248	23	25	1.633	94
Data30			396.551		CEP90 vs. MNR	375.3	385.1	-9.773	4.591	23	49	3.011	94
Data31			353.151		ODF1 vs. MNR	381.4	385.1	-3.715	4.464	25	49	1.177	94
Data32			373.339
Data33			408.576
Data34			387.044
Data35			388.799
Data36			364.959
Data37			391.049
Data38			386.701
Data39			402.914
Data40			370.344
Data41			370.705
Data42			390.561
Data43			367.71
Data44			371.924
Data45			374.801
Data46			366.092
Data47			396.167
Data48			363.032
Data49			380.341
Number of values	23	25	49
Mean	375.3	381.4	385.1
Std. Deviation	17.87	17.36	18.69
Std. Error of Mean	3.726	3.471	2.669

## Sheet: Figure 5N
Shift from tubulin wall (nm)
	CEP90	ODF1	MNR
Data1	29.7528	44.2233	16.98		Kruskal-Wallis test
Data2	28.5317	43.8757	18.263		P value	<0.0001
Data3	33.6652	46.4601	20.7564		Exact or approximate P value?	Approximate
Data4	37.603	41.4028	9.88771		P value summary	****
Data5	32.5519	40.0105	6.18193		Do the medians vary signif. (P < 0.05)?	Yes
Data6	22.522	47.3876	20.801		Number of groups	3
Data7	24.8174	35.0362	15.8194		Kruskal-Wallis statistic	44.78
Data8	33.4898	44.2161	13.4477
Data9	34.1926	36.6562	23.3745		Data summary
Data10	35.5678	43.8456	17.6082		Number of treatments (columns)	3
Data11	30.1929	36.6567	16.9366		Number of values (total)	56
Data12	34.9695	49.4994	21.3761		Dunn's multiple comparisons test	Mean rank diff.	Significant?	Summary	Adjusted P Value
Data13	34.866	37.0476	12.3964		CEP90 vs. ODF1	-18.12	Yes	**	0.0016	A-B
Data14	26.2494	34.2597	30.5285		CEP90 vs. MNR	18.79	Yes	**	0.0012	A-D
Data15	29.9274	35.6746	14.332		ODF1 vs. MNR	36.91	Yes	****	<0.0001	B-D
Data16	31.9475	50.0076	17.1275
Data17	26.739	49.461	19.0808		Test details	Mean rank 1	Mean rank 2	Mean rank diff.	n1	n2	Z
Data18	26.4062	53.4888			CEP90 vs. ODF1	28.38	46.5	-18.12	21	18	3.459
Data19	37.0218				CEP90 vs. MNR	28.38	9.588	18.79	21	17	3.532
Data20	33.0186				ODF1 vs. MNR	46.5	9.588	36.91	18	17	6.692
Data21	36.0839
Number of values	21	18	17
Mean	31.43	42.73	17.35
Std. Deviation	4.275	5.933	5.509
Std. Error of Mean	0.933	1.398	1.336
