# Supplementary material for: The evolutionary conserved proteins CEP90, FOPNL, and OFD1 recruit centriolar distal appendage proteins to initiate their assembly
Source: PLoS Biol. 2022 Sep 7;20(9):e3001782. doi: 10.1371/journal.pbio.3001782 (PMC9484695; doi:10.1371/journal.pbio.3001782)
Supplement: S4 Data — All raw data are included. Data corresponding with Fig 6B. (XLSX) [file pbio.3001782.s015.xlsx]

## Sheet: Figure 6B
	Raw Data
	FOPNL					CEP90					OFD1					CEP83					CEP89					CEP164
	Ctrl	si FOPNL #1	si FOPNL #2	si CEP90 #1	si CEP90 #2	Ctrl	si FOPNL #1	si FOPNL #2	si CEP90 #1	si CEP90 #2	Ctrl	si FOPNL #1	si FOPNL #2	si CEP90 #1	si CEP90 #2	Ctrl	si FOPNL #1	si FOPNL #2	si CEP90 #1	si CEP90 #2	Ctrl	si FOPNL #1	si FOPNL #2	si CEP90 #1	si CEP90 #2	Ctrl	si FOPNL #1	si FOPNL #2	si CEP90 #1	si CEP90 #2
	12919.3	1323.01	2487.94	1848.04	6571.46	12503.2	1587.39	8408.6	865.417	3469.8	10200.7	4572.81	3553.64	7410.91	9188.46	20310.2	6208.76	7835.48	5764.91	6558.35	15917.1	2726.18	2496.77	5048.36	4234.31	11079.8	1626.73	5697.53	1568.47	1667.56
	15189.2	642.833	4987.44	617.096	1978.31	16341.1	719.372	2757.57	2402.48	10171.6	6460.69	3268.72	-127.947	5643.44	6728.96	20284	6148.62	15484.5	8244.2	7453.48	17650.4	7987.7	5569.77	1681.88	3151.76	10446.5	-4131.45	-910.909	2209.48	9283.67
	10088.5	2753.17	1780.5	1510.66	6108.06	7901.09	3744.18	3972.39	1752.09	1325.04	7334.59	1752.61	4180.18	876.596	7270.79	18698.8	3416.61	12908.7	1209.46	3539.98	20582.3	-443.167	1838.22	-543.345	906.948	16717.6	-420.458	2704.07	2115.98	610.472
	16409.5	3301.49	12524.4	-559.448	4574.64	15146.1	4722	6250.88	2572.36	9974.84	8984.93	4056.68	5797.31	2107.45	7663.94	22222.6	6222.27	10206.3	3408.12	3140.13	23248.6	4275.67	4666.14	3832.98	1069.28	14448.1	892.628	5956.49	-764.702	9146.66
	22275.8	3840.94	6806.45	330.356	-562.655	12207.1	3342.6	251.073	2764.12	400.586	6258.28	2368.88	7083.92	4365.87	7949.76	16402.2	5337.29	15165.5	1063.48	782.568	21406.1	3397.33	3827.22	3450.03	1935.05	18219.5	-1866.85	3230.56	-281.832	1198.85
	17088.8	2874.81	9477.82	677.88	7470.17	11351.1	4174.19	-2000.05	1271.62	844.545	6006.8	2714.34	5174.23	8096.41	5170.25	22148.3	6789.1	778.335	5937.09	-610.668	16305.2	4140.84	4318.7	-1426.7	-1059.42	18397.1	442.224	786.415	823.285	-909.31
	20540.8	134.779	2116.97	1931.54	11559.1	16440.2	1329.74	5462.16	2456.63	7869.22	5190.59	4846	1178.47	6035.36	7883.79	16141	4523.36	14496.5	361.419	7575.24	16707.4	4963.31	2471.67	7846.61	1892.43	14143.1	-3917.46	5297.6	1223.55	7700.63
	9189.34	3284.62	-2238.06	3781.71	9008.11	10875.9	4358.52	7054.76	2751.31	570.333	11116.7	4409.92	3746.79	1732.93	8292.89	27312.2	11509.3	10417.4	3507.71	7363.76	29662.4	687.74	3143.77	4493	1160.82	14307	-498.764	5170.9	2258.44	-1809.83
	15775.4	1358.11	-347.117	5911.95	3177.93	12276.2	526.307	4312.08	3061.95	-844.759	8567.2	3238.08	8790.59	3038.64	6488.81	18557.1	9733.62	11098.3	6438.78	6116.02	20143.4	467.961	4785.1	2829.11	1404.95	23305.4	-315.821	-4124.98	7383.53	635.448
	14053.8	823.934	3554.55	4869.76	3226.46	9776.93	1796.25	6563.81	1207.17	4483.14	13775.1	4611.77	8336.68	3850.19	4382.84	19007.2	4834.89	10902.1	592.188	2946.36	22742.3	2596.69	2574.47	1703.04	-1487.92	12024.3	218.366	-3751.37	6992.73	-1173.95
	8185.81	602.721	5770.83	1246.1	2677.72	10202.7	1441.7	4136.78	1655.94	3404.8	12811.6	4292.93	10991.4	6495.46	1937.56	15375	5882.61	13251.9	4660.76	4234.14	11608.2	3980.56	1536.25	2459.76	71.622	16088.3	2232.46	-2356.49	2598.67	-131.36
	13305.3	1450.74	-645.158	4947.59	1820.92	10232.8	15.386	-2480.2	-584.75	2909.61	15271.5	2072.57	5456.9	3872.36	6298.3	12865.9	8343.71	12402.5	3086.62	3775.89	27066.6	5528.25	1924.76	4308.81	1635.13	10395.4	1193.7	-3533.79	8290.27	-409.231
	14269.9	783.553	-1730.29	4700.59	2869.85	11939.1	-1187.77	2770.96	3270.34	735.173	21968.3	9086.48	6130.72	2630.38	4366.81	11135.6	3936.78	15472.1	601.651	7415.47	25451.8	3663.7	3396.05	7073.4	-584.083	6419.09	855.018	-2832.32	6017.24	3930.13
	10922.6	6207.79	7480.76	934.42	3681.49	15092.9	1509.3	8049.98	2784.28	5199.26	11809.3	5289.01	6760.16	4543.93	2817.17	16726.8	5546.17	13652.5	-1738.92	8100.76	19888.1	2216.12	2942.73	8140.4	-270.801	21232.2	232.156	-2172.17	1842.2	784.464
	5501.47	277.829	3082.94	872.019	650.733	9684.5	1143.21	1942.77	1517.04	7496.5	13277.9	2997.56	5676.73	5178.74	4464.28	13282.8	5188.9	6928.54	7942.62	8437.69	24491.5	3203.65	3554.56	5216.23	4084.97	13050	1766.51	-2900.75	2834.57	-2264.6
	12919.3	3143.31	3690.81	1428.68	5240.54	14928.4	8133.06	4817.71	441.803	3323.47	10424.9	10026.4	6556.1	7791.6	6937.66	14246.8	5093.31	18983.5	-2644.73	4736.81	24265	1453.19	3476.64	4105.32	894.564	10345.4	478.818	-2718.58	2895.15	-1425.01
	15189.2	3248.65	3945.55	-1374.88	1675.78	11537.1	496.801	5372.87	717.035	2532.87	20379.3	13514.3	6439.95	1069.62	5332.69	14413.8	8364.99	4914.03	4841.46	7150.12	21262.6	6009.01	3708.23	1286.3	1028.94	8487.95	58.2628	-3695.5	4093.38	261.617
	10088.5	3667.44	5583.55	-535.217	4115.55	9362.03	4023.19	8459.29	2970.91	2976.34	14856.6	11870.1	7824.91	7160.01	3111.46	18115.1	5675.35	6934.71	-3360.67	402.524	26240.7	2957.74	4836.13	4046.18	-285.385	10643.6	1614.39	-3899.6	2533.09	3226.69
	16409.5	3791.59	5373.64	799.795	3690.37	15212.7	582.637	758.716	3315.34	341.849	11674.4	3185.84	5393.15	1630.99	3645.2	23205.9	6426.03	6391.47	2135.18	6599.9	10007.2	3264.47	1709.07	7765.38	2844.3	12277	4135.82	155.243	-953.117	1547.01
	22275.8	3406.13	8725.67	1755.15	5617.64	7926.53	3905.69	196.022	3686.22	957.633	31863.7	7361.02	3568.31	3591.53	10214.2	19793.4	6700.9	3126.12	-3145.47	7373.59	17636.8	3570.57	3537.25	8918.68	1846.68	8619.26	7063.88	2702.51	-791.431	3252.88
	17088.8	5790.91	770.095	6760.09	1204.43	15417.4	4423.15	2712.26	1128.67	481.081	14455.9	6221.88	3089.11	3997.57	6264.09	18529.3	6363.81	3689.11	16524.3	2484.13	11044.8	3659.81	4284.39	1606.37	3964.21	9642.17	9262.99	3459.3	522.258	1517.25
	20540.8	3794.11	4370.17	6372.69	2811.94	16674.3	3699.58	4257.6	1773.05	388.661	23263.1	6755.59	1385.38	5423.49	10117.4	13899.6	7829.43	6431.5	9501.28	-462.033	19422.5	1758.37	1446.62	1822.02	2680.69	12122.9	6320.31	4319.8	-1116.76	3691.44
	9189.34	3620.34	353.257	1338.32	6632.98	10361.6	1302.85	4378.83	1379.58	1099.23	16985.9	6032.93	7598.24	4467.68	9651.23	24547.8	7441.49	8178.33	6008.96	5169.2	14221.4	4752.59	4125.65	2548.43	1637.14	13234.1	7962.46	3001.77	-5612.72	3634.3
	15775.4	2854.4	-1634.12	-739.941	5490.71	10825.5	300.605	-2541.37	1749.85	2930.02	15521.1	8000.81	6444.93	6905.89	8694.44	17920.4	6569.36	6311.6	3553.82	2710.78	11326.7	1970.95	2881.51	4449.93	2172.04	9894.91	6976.11	3046.36	-3600.83	1951.22
	14053.8	3319.42	-2302.7	-4097.65	7380.5	9957.19	1527.22	-625.411	3199.74	3491.2	12370.2	6728.69	2725.32	2353.03	6352.17	15944.2	8792.27	9464.58	4026.34	3669.47	9188.5	4468.4	1469.35	1531.88	3220.77	8915.48	5690.07	3506.33	-3754.52	5129.19
	8185.81	3528.28	475.516	42.4475	7088.97	10857.4	2557.7	-221.382	2207.98	7076.98	9764.81	5071.39	693.387	3425.66	2642.01	15289.9	7818.91	7005.1	3139.84	3387.97	5914	1811.9	3508.28	1450.07	4934.54	7518.51	5439.87	2948.97	3114.01	9037.8
	13305.3	1978.17	1708.4	35.0644	11650.1	12455.2	2693.03	4343.13	1265.27	2723.74	6702.54	4019.88	2195.6	3783.86	9199.17	12027.2	10486.9	8842.96	12285.1	4727.62	9301.44	4987.72	4939.05	1644.93	4023.78	15937.4	10519.9	3075.51	-4069.26	10105.7
	14269.9	418.601	-6897.95	641.835	5322.97	11431.8	1076.2	-2791.91	473.407	7948.58	9044.86	5169.06	3986.47	4569.09	-2033.84	13278.5	8963.26	8027.41	2104.27	6787.98	13240.4	1155.79	2829.25	490.636	551.59	15780	5976.35	2459.78	-2470.59	5710.76
	10922.6	2806.63	-6246.3	-171.964	4899.12	10764.7	2582.48	-1673.28	399.792	705.961	7301.76	3474.03	4088.81	3648.23	-1869.45	15980.1	3587.8	3616.97	4265.55	-850.255	16074.3	384.786	2349.62	2479.89	1533.12	14234.6	7078.45	1559.5	-5102.57	-513.871
	15501.5	1601.94	-3063.55	-2861.45	5978.64	13519.3	1390.69	1151.7	191.816	37.055	7409.73	4424.06	2886.3	2313.74	-2297.38	8386.26	4047.3	7636.27	2920	3162.46	14132.1	3640.22	3291.69	2168.54	956.212	16418.2	8775.05	3167.79	-6904.73	7088.38
	9972.26	1171.2	-3146.92	-4780.94	15778	3648.12	1555.25	1117.45	1124.52	434.989	13956.7	4776.92	4365.3	6972.43	1885.34	11350.6	7799.26	-3857.25	5805.52	2599.54	22010.2	3260.59	3604.53	1095.56	142.879	11813.7	5409.52	2586.87	-3072.37	-500.171
	10684.1	722.88	-2541.2	3466.91	11464.1	13329.1	3055.66	1066.46	2206.49	1593.68	9749.08	2316.79	-2966.81	4190.23	4738.57	13948	8505.52	2424.75	7928.18	1915.25	12669.2	-659.562	3385.68	3030.12	-204.641	18082.6	4780.66	2360.81	-2604.04	7886.47
	15421.2	2249.62	-3377.83	8411.57	6782.57	21581.8	1721.94	5086.45	571.29	225.744	9821.48	3812.59	2736.56	3869.89	6727.46	15654	6522.7	8622.03	2731.59	2620.99	12111.6	3833.62	4672.87	2080.28	6026.08	11281.6	4635.25	4525.55	-8009.66	3897.04
	11403.2	3383.26	4045.16	9610.21	2389.43	20060.2	13702.5	13586.1	2431.92	2498.66	8588.83	4322.35	3398.44	4741.39	3006.84	10609.6	11892.2	5870.51	3320.59	1077.91	16112.8	3892.95	3007.28	871.451	4973.7	22126.5	3155.77	6315.82	-5321.44	-2123.81
	8738.45	3041.78	6712.12	7565.59	9646.99	9868.63	9395.59	3347.15	947.724	715.048	9941.59	2885.91	4900.13	3279.94	5619.44	11443.8	9648.98	6895.8	1594.44	2598.89	16167	2388.26	1020.93	2258.73	1841.12	16164.2	4949.9	3269.49	-1659.68	4074.21
	10601.2	1596.45	7514.5	5526.75	9367.19	15808.8	19225.5	3820.8	7342.42	2815.47	8525.9	2654.72	4569.08	9409.28	8624.23	7294.69	6271.76	8640.22	3106.45	2234.67	17427.5	2126.3	2401.97	2521.04	267.859	16507.3	4076.59	4896.87	-5679.82	-1585.76
	12390.2	250.975	-2764.86	9464.06	8688.16	13901.8	7809.54	10382	3824.52	4609.9	10231.8	7521.14	8080.99	4195.8	7709.18	11672.2	10497.4	3858.65	4473.91	1090.39	13902.7	2699.66	804.593	2495.16	5549.84	13531.7	5441.7	204.132	-5421.79	4546.32
	14870.1	3861.18	3642.44	10224.2	10288.6	15956.1	7907.79	7501.21	4964.06	661.564	18723.1	3236.75	6060.32	3080.05	6743.35	15946.3	8700.01	2756.1	1960.41	4259.86	8192.41	2185.43	-1095.63	1729.25	2425.58	10234.2	3041.47	4145.13	-96.6422	4549.71
	11737.6	1129.63	-3518.24	15876.8	9619.22	16913.1	26508.9	9326.8	4414.36	1650.34	11686.1	3867.79	3717.37	3427.51	43.491	8184.2	8771.7	5025.5	2408.77	-301.713	6804.06	4274.69	1800.59	5101.7	4371.88	12451.4	3290.83	5636.4	-4172.31	4813.04
	15664.3	4112.19	26693	15407.6	-1400.34	12839.2	3583.42	8105.35	3417.24	190.375	14107.1	5427.81	7810.36	3432.29	6234.62	7159.94	5560.11	9391.97	2851.92	2056.67	11003.8	5473.03	2660.18	6335.21	1227.78	13313.8	5556.18	6458.85	-691.809	255.361
	12112.5	1829.29	-1049.76	13510	-9847.29	15577.3	16803	4481	4429.82	1870.67	17570.6	3504.97	8727.69	3905.52	323.175	19655.5	1221.84	3944.31	4982.51	2397.53	15900.9	4333.22	4446.92	8997.29	-333.782	12066	5665.82	7375.45	-4944.68	-265.238
	16270.6	1412.42	305.174	12657.7	-3293.52	7595.1	1981.52	6223.83	3358.38	54.385	15357.1	2929.74	4698.27	4772.16	7729.75	12286.5	5293.3	8043.13	4083.01	4055.68	14941.8	1965.07	4085.51	1210.98	1531.38	12098.9	3304.73	12031.4	5407.87	2758.96
	14199.7	1287.45	11470.3	11168.5	15008.7	6492.98	401.861	2774.93	6492.05	698.88	20705.1	2096.02	7371.03	1981.61	6501.44	11815	7251.48	8407.29	2358.31	4140.61	9795.72	434.926	2071.16	5497.29	4727.87	11150.8	1157.52	11853.7	7071.02	2567.51
	12764.2	5054.7	4213.35	11123.5	5664	10959.3	15045	4260.62	2520.34	372.3	9236.08	1015.15	6566.09	2942.78	-651.349	15627.9	6882.22	8631.46	621.486	2083.19	8925.56	2080.88	4108.05	6231.33	4799.53	1243.87	-1105.94	12759.3	6565.21	6284.92
	110234	8399.8	14539.9	6999.9	8046.77	17631.5	294.77	5676.83	2125.4	275.727	18927	3608.67	4067.59	5118.68	5556.89	14995.3	8351.62	9628.03	4156.37	786.943	8287.06	2892.89	2246.74	1924.08	3413.76	9564.37	-193.119	10693.5	7509.07	6763.5
	17868.5	3797.16	-753.25	10768.6	2294	8497.34	4220.81	507.016	2966.52	236.311	12015.4	2926.03	6997.26	2768.07	1030.36	9661.42	8154.51	6134.26	4518.76	4699.85	7707.31	4926.65	4298.51	5698.26	4142.95	16477.3	3790.1	13031.1	5651.38	11516.1
	18603.9	1599.31	9140.21	11041.9	5587.15	9956.25	966.604	-1632.08	1326.43	261.485	15102.4	5135.2	3490.03	3567.12	6879.92	12093.9	12592	5798.37	4228.71	4794.25	13576.4	3501.45	-388.359	1769.52	6925.14	16246.7	3325.35	9170.65	5088.35	5037.82
	18443	329.943	1366.44	9475.67	9493.96	19687.9	2915.8	7253.11	976.604	237.031	25117	3257.61	7480.93	6767.05	6600.01	13520.3	8537.58	6147.34	4338.11	2664.03	10581.4	958.784	3317.21	6519.75	6206.94	8731.62	305.612	13509.6	3135.34	11560.9
	18053.4	3395.78	1083.86	8143.29	11879.9	20407.4	1276.45	4355.63	3124.4	2623.59	13184.7	3349.73	7999.43	3494.01	7014.59	14683.7	6503.3	3013.44	3562.21	3624.32	11258.6	2415.21	2499.88	4063.28	881.416	18473.3	1954.46	11156.9	5681.1	4098.08
	12465.8	2.151	-512.946	7313.68	2963.62	16711.3	1968.74	10097.7	803.522	750.8	7289.77	6062.44	8486.32	2547.82	3359.65	16457.6	5900.07	4252.46	4230.54	2645.25	11632.7	1544.92	98.8223	4156.78	1362.51	5943.77	343.475	8183.73	8042.31	1165.35
	18677.6	-2332.93	15878.2	11097.7	1695.71			6166.18	1075.2	2956.24	9853.36	4458.17	6912.82	7155.09	3513.8	14338.5	5264.38	1890.8	8120.01	2225.72	10615.1	1977.85	1850.23	3686.76	2682.61	8575.48	1270.77	10075.7	7787.98	2949.88
	15534.4		-85.585	8255.03	11129.6			5554.58	-345.731	4840.4	17557.4	2660	9739	4316.66	7224.14	14659	4122.08	-1156.28	3550.61	3897.41	12661.5	1175.53	3408.34	4579.52	951.327	17771.6	2782.46	11528.5	8906.5	5252.83
	13393.9		13894.6	9236.52	18087.6			4153.38	-276.385	694.642	12032.1	5441.11	4847.09	4365.12	1770.27	10021.9	2431.97	4655.78	1888.61	4583.61	14440.8	1741.16	2790.04	2616.95	2375.22	18789.9	-1074.17	9733.6	6143.15	1181.72
	20249.1		8313.06	12722	19973.7			5627.34	796.209	1732.85	15025	3427.79	6150.05	9191.82	5651.7	11655.7	5181.66	7350.9	3451.31	3574.68	14145.8	413.102	6091.45	6131.28	2313.11	8305.4	15812.2	14724.5	8516.18	4248.99
	22420.8		4484.62	8231.51	16427.8			8481.41	2696.82	199.894	12014	3787.48	8648.43	3796.93	7563.82	10301.2	3558.31	7164.74	3207.63	3420.79	6656.31	1118.32	4241.1	4906.31	8029.43	8912.81	13410.3	15039.4	5345.16	3706.12
	22920.8		16603.3	5113.95	13506.3			5776.44	3105.64	1964.2	13329	6380.32	7334.88	16741.1	2587.64	17661.2	3278.2	6148.1	1769.64	928.492	16490	2105.51	3331.17	4449.59	4096	12164.7	16465.4	7991.65	13530.3	6152.76
	21115.5		3019.36	8889.39	10012.6			440.792	3288.95	57.1043	14709.7	5801.61	8009.24		4551.96	14499.1	6698.25	-1516.56	1337.67	2946.37	10351.3	911.273	3650.47	2308.72	1518.35	9321.45	12280.2	8359.15	8651.11	6801.87
	22891.3			8012.11	3562.67			1052.64	5307.91	733.824	10302.8	4413.41	8854.88		5026.85	6840.79	7147.2	3024.87	4592.3	3790.43	12428.4	-3334.74	4740.35	3172.27	-970.013	8215.43	7785.87	12383.4	11646.9	1062.56
	23689.3			8822.58	10467			-1848.12	4832.61	390.915	17174.9	6046.86	7437.19		5220.09	9176.85	5172.06	4005.9	3520.32	1445.69	12713.2	-149.848	-481.089	5717.31	3324.09	15425.7	26820.9	9109.91	10203.3	2067.78
	27401			10417.2	-1672.37			-9925.32		289.513	16657.8	5647.74	9576.31		1473.66	20338.8	4831.56	1622.3	4607.01	3425.01	12660.6	-1136.08	-798.588	5101.99	4457.68	33864.3	1264.8	11619.7	9557.33	2510.31
	24654.6			4660.77	9701.88			-13290.7		248.127	11905.1	3011.16														35399.5	14018.7	11227.7	9892.94	3439.46
	14887.9									274.559	17623.3	11327.7														33514.9	3754.43	9845.57	7038.89	2469.37
	12386.7										10504.3	6807.65
	13274.7										13776.4	4051.61
	10835.7										12146.4	12441.6
	12575.5										17905.9	16685.2
	11345.4										16937.8	14745.8
	19933.6										20014.2	4304.57
	11374.5										22008.6	9262.07
											16884.8	7944.87
											14665.4	8584.35
											23248.6	7782.37
											14313	10173.3
											17352.7	8703.81
											11540
											5843.32
											21127.2
											13764.1
											12103.2
											9722.45
Number	69	51	57	61	61	50	50	61	59	62	80	74	60	56	60	60	60	60	60	60	60	60	60	60	60	62	62	62	62	62
Mean	16427.4	2410.28	3598.79	5269.63	6343.05	12812.5	4165.16	3370.09	2279.62	2131.99	13536.7	5540.99	5561.2	4607.88	5118.78	14993.4	6672.11	7122.89	3709.04	3602.7	15138.7	2576.49	2921.83	3644.77	2320.1	13905	4244.18	5018.61	2315.97	3251.92
Standard deviation	12322.6	1843.77	6218.83	5003.68	5321.78	3795.39	5413.61	4552.5	1621.35	2521.43	5044.68	3152.45	2672.46	2554.04	3068.8	4426.12	2313.97	4437.71	3280.63	2310.24	5627.15	1946.09	1541.02	2301.41	2103.32	6213.91	5296.98	5333.29	5258.9	3424.68
SEM	1483.46	258.179	823.704	640.656	681.384	536.75	765.6	582.888	211.082	320.222	564.012	366.465	345.013	341.298	396.181	571.41	298.733	572.905	423.528	298.251	726.462	251.239	198.944	297.111	271.537	789.167	672.718	677.329	667.881	434.935
	Normalized data
	FOPNL					CEP90					OFD1					CEP83					CEP89					CEP164
	Ctrl	si FOPNL #1	si FOPNL #2	si CEP90 #1	si CEP90 #2	Ctrl	si FOPNL #1	si FOPNL #2	si CEP90 #1	si CEP90 #2	Ctrl	si FOPNL #1	si FOPNL #2	si CEP90 #1	si CEP90 #2	Ctrl	si FOPNL #1	si FOPNL #2	si CEP90 #1	si CEP90 #2	Ctrl	si FOPNL #1	si FOPNL #2	si CEP90 #1	si CEP90 #2	Ctrl	si FOPNL #1	si FOPNL #2	si CEP90 #1	si CEP90 #2
	78.6448	8.05364	15.1451	11.2497	40.003	97.5859	12.3894	65.6281	6.75447	27.0814	75.3563	33.7809	26.252	54.747	67.8783	135.461	41.4101	52.2597	38.4497	43.7417	105.142	18.008	16.4927	33.3474	27.9701	79.6823	11.6989	40.9747	11.2799	11.9925
	92.4625	3.91317	30.3605	3.7565	12.0427	127.54	5.61461	21.5225	18.7511	79.388	47.7273	24.1472	-0.945191	41.6901	49.7091	135.287	41.0089	103.276	54.9856	49.7118	116.591	52.7635	36.7916	11.1098	20.8193	75.1278	-29.712	-6.55095	15.8898	66.765
	61.4123	16.7596	10.8386	9.19597	37.1821	61.667	29.2229	31.004	13.6748	10.3418	54.1832	12.9471	30.8804	6.47572	53.7118	124.714	22.7875	86.0964	8.06666	23.6103	135.958	-2.92738	12.1426	-3.58911	5.99093	120.227	-3.02379	19.4468	15.2174	4.39031
	99.8908	20.0975	76.2408	-3.40558	27.8476	118.213	36.8546	48.7873	20.0769	77.8524	66.3748	29.9681	42.8268	15.5685	56.6162	148.216	41.5001	68.0722	22.7309	20.9435	153.571	28.2433	30.8226	25.3191	7.06319	103.906	6.41948	42.8371	-5.49948	65.7797
	135.601	23.3813	41.4335	2.011	-3.42509	95.2749	26.0885	1.95959	21.5736	3.12652	46.2321	17.4997	52.3314	32.2522	58.7276	109.396	35.5977	101.148	7.09302	5.21943	141.4	22.4414	25.2811	22.7895	12.7821	131.029	-13.4257	23.2331	-2.02684	8.6217
	104.026	17.5001	57.6951	4.12652	45.4738	88.5936	32.5791	-15.6102	9.92481	6.59157	44.3743	20.0518	38.2238	59.811	38.1945	147.721	45.2807	5.19119	39.5981	-4.07292	107.705	27.3527	28.5276	-9.42421	-6.99808	132.306	3.18032	5.65563	5.92079	-6.53945
	125.04	0.820452	12.8868	11.758	70.3647	128.313	10.3785	42.6315	19.1737	61.4183	38.3447	35.7991	8.7058	44.5853	58.2403	107.654	30.1691	96.6861	2.41053	50.524	110.362	32.7856	16.3269	51.8315	12.5006	101.712	-28.173	38.0985	8.79938	55.3803
	55.9391	19.9947	-13.6239	23.0208	54.8358	84.8847	34.0177	55.0615	21.4736	4.45138	82.1226	32.5776	27.6788	12.8018	61.2625	182.162	76.7629	69.4799	23.3951	49.1134	195.938	4.54293	20.7665	29.679	7.6679	102.891	-3.58694	37.1874	16.242	-13.0157
	96.0309	8.26736	-2.11303	35.9883	19.3453	95.814	4.10776	33.6553	23.8982	-6.59324	63.2888	23.9208	64.9392	22.4475	47.9351	123.769	64.9195	74.0213	42.9442	40.7915	133.059	3.09116	31.6084	18.688	9.28056	167.604	-2.27128	-29.6655	53.0999	4.56992
	85.5511	5.0156	21.6379	29.6441	19.6407	76.3077	14.0195	51.2297	9.4218	34.9903	101.761	34.0688	61.586	28.4427	32.3776	126.771	32.2468	72.7131	3.94967	19.6511	150.227	17.1527	17.0059	11.2496	-9.82857	86.4746	1.57041	-26.9786	50.2894	-8.44262
	49.8301	3.66899	35.1292	7.58546	16.3003	79.631	11.2523	32.287	12.9244	26.574	94.6436	31.7133	81.1973	47.9842	14.3134	102.545	39.2347	88.3849	31.0855	28.2401	76.6791	26.294	10.1479	16.2482	0.473106	115.702	16.0551	-16.947	18.6888	-0.944699
	80.9945	8.8312	-3.92732	30.1179	11.0846	79.8659	0.120086	-19.3577	-4.5639	22.7092	112.815	15.3108	40.312	28.6065	46.5277	85.8109	55.6493	82.7202	20.5865	25.1838	178.791	36.5173	12.7142	28.4622	10.801	74.7601	8.58471	-25.4138	59.6208	-2.94305
	86.8663	4.76979	-10.5329	28.6143	17.4699	93.183	-9.27039	21.627	25.5246	5.73793	162.288	67.1249	45.2898	19.4316	32.2592	74.2699	26.2568	103.193	4.01278	49.4583	168.124	24.2009	22.4329	46.724	-3.85821	46.1639	6.149	-20.3691	43.274	28.2642
	66.4902	37.7892	45.5383	5.68818	22.4106	117.798	11.7799	62.8291	21.731	40.5796	87.2395	39.0718	49.9397	33.5676	20.8114	111.561	36.9908	91.0568	-11.5979	54.029	131.372	14.6388	19.4385	53.7722	-1.7888	152.695	1.66959	-15.6215	13.2485	5.6416
	33.4896	1.69125	18.767	5.30832	3.96126	75.5863	8.92265	15.1631	11.8403	58.5092	98.0888	22.144	41.936	38.2572	32.9792	88.5911	34.608	46.2107	52.9743	56.2762	161.781	21.162	23.48	34.4563	26.9836	93.8511	12.7042	-20.8612	20.3853	-16.2863
	78.6448	19.1345	22.4674	8.69693	31.9012	116.514	63.4775	37.6016	3.44822	25.9393	77.0125	74.0682	48.4322	57.5593	51.2509	95.0208	33.9704	126.613	-17.6393	31.5927	160.285	9.59916	22.9653	27.1181	5.90912	74.4004	3.4435	-19.5511	20.821	-10.2482
	92.4625	19.7758	24.0181	-8.36943	10.2011	90.0455	3.87747	41.9346	5.59637	19.7687	150.549	99.8348	47.5741	7.90166	39.3944	96.1348	55.7913	32.7747	32.2907	47.6886	140.452	39.6931	24.495	8.49675	6.79673	61.0425	0.419007	-26.5768	29.4382	1.88146
	61.4123	22.3251	33.9892	-3.25807	25.0529	73.0695	31.4005	66.0237	23.1876	23.23	109.751	87.6884	57.8053	52.8935	22.9854	120.821	37.8524	46.2519	-22.4144	2.68468	173.335	19.5376	31.9455	26.7274	-1.88514	76.5449	11.6102	-28.0446	18.2171	23.2053
	99.8908	23.0809	32.7114	4.86866	22.4647	118.733	4.54741	5.92168	25.8758	2.66809	86.2427	23.5349	39.8411	12.0487	26.9284	154.774	42.8591	42.6287	14.2408	44.0188	66.1037	21.5638	11.2894	51.2949	18.7883	88.2923	29.7434	1.11645	-6.8545	11.1256
	135.601	20.7344	53.1165	10.6843	34.1967	61.8655	30.4834	1.52993	28.7705	7.47421	235.389	54.3784	26.3603	26.5319	75.4558	132.014	44.6925	20.85	-20.9791	49.179	116.501	23.5857	23.3656	58.9131	12.1984	61.9868	50.801	19.4356	-5.6917	23.3936
	104.026	35.2515	4.68786	41.1513	7.33184	120.331	34.5221	21.1689	8.80916	3.75478	106.791	45.9632	22.8203	29.5315	46.275	123.583	42.4442	24.605	110.21	16.5682	72.9573	24.1752	28.301	10.6111	26.186	69.3432	66.6163	24.8781	3.7559	10.9115
	125.04	23.0962	26.6029	38.793	17.1173	130.141	28.8748	33.23	13.8385	3.03345	171.853	49.9059	10.2343	40.0652	74.741	92.7053	52.2193	42.8957	63.3699	-3.08158	128.297	11.6151	9.55579	12.0355	17.7076	87.1834	45.4535	31.0665	-8.03134	26.5476
	55.9391	22.0384	2.15041	8.14684	40.3775	80.8712	10.1686	34.1763	10.7674	8.57937	125.481	44.5673	56.1308	33.0043	71.297	163.724	49.6319	54.5463	40.0774	34.4766	93.9408	31.3937	27.2524	16.8339	10.8143	95.1749	57.2633	21.5877	-40.3648	26.1366
	96.0309	17.3758	-9.94754	-4.5043	33.4241	84.4915	2.34618	-19.8351	13.6574	22.8684	114.66	59.1048	47.6109	51.0162	64.2288	119.522	43.8151	42.0959	23.7026	18.0799	74.8197	13.0193	19.0341	29.3944	14.3476	71.1608	50.1698	21.9084	-25.8959	14.0325
	85.5511	20.2066	-14.0174	-24.944	44.9279	77.7146	11.9197	-4.88125	24.9735	27.2484	91.3831	49.7072	20.1329	17.3827	46.9257	106.342	58.641	63.1251	26.8541	24.4739	60.6955	29.5165	9.70595	10.1189	21.2751	64.1171	40.9211	25.2163	-27.0012	36.8874
	49.8301	21.478	2.89465	0.258394	43.1533	84.7409	19.9626	-1.72786	17.233	55.2349	72.1361	37.4641	5.12229	25.3065	19.5174	101.978	52.1491	46.7213	20.9415	22.5965	39.0655	11.9687	23.1743	9.57854	32.5956	54.0706	39.1217	21.208	22.3949	64.9968
	80.9945	12.0419	10.3997	0.21345	70.9189	97.2115	21.0187	33.8976	9.87531	21.2584	49.514	29.6962	16.2197	27.9527	67.9574	80.2165	69.9437	58.9791	81.9366	31.5314	61.4415	32.9468	32.6253	10.8658	26.5794	114.617	75.6557	22.1181	-29.2647	72.677
	86.8663	2.54819	-41.9905	3.9071	32.403	89.2237	8.39962	-21.7905	3.69488	62.0377	66.8175	38.1856	29.4495	33.7535	-15.0247	88.5626	59.7815	53.5398	14.0347	45.2732	87.4607	7.63468	18.6889	3.24094	3.64358	113.484	42.9799	17.6899	-17.7676	41.0698
	66.4902	17.085	-38.0237	-1.04681	29.8228	84.0174	20.1559	-13.0597	3.12033	5.50994	53.9406	25.6639	30.2055	26.9508	-13.8103	106.581	23.9293	24.1238	28.4495	-5.67087	106.181	2.54174	15.5206	16.3812	10.1271	102.37	50.9058	11.2154	-36.6959	-3.69559
	94.3634	9.75162	-18.649	-17.4187	36.3943	105.516	10.8542	8.98887	1.4971	0.28921	54.7382	32.6821	21.3221	17.0924	-16.9716	55.9332	26.9939	50.931	19.4753	21.0924	93.351	24.0458	21.7436	14.3245	6.31635	118.074	63.1072	22.7817	-49.6565	50.9772
	60.705	7.12954	-19.1565	-29.1034	96.0465	28.4731	12.1385	8.72157	8.77671	3.39503	103.103	35.2888	32.248	51.5077	13.9277	75.7041	52.0181	-25.7264	38.7206	17.3379	145.391	21.5381	23.8101	7.23681	0.9438	84.9602	38.9034	18.6039	-22.0954	-3.59706
	65.0381	4.40045	-15.4692	21.1044	69.7862	104.032	23.8491	8.32356	17.2214	12.4385	72.0198	17.1149	-21.9169	30.9547	35.0055	93.0279	56.7286	16.1721	52.8779	12.774	83.6873	-4.3568	22.3644	20.0157	-1.35177	130.044	34.3809	16.9781	-18.7274	56.7168
	93.8749	13.6943	-20.5621	51.2045	41.2881	168.444	13.4395	39.6991	4.45885	1.7619	72.5547	28.1649	20.2159	28.5882	49.6981	104.406	43.5039	57.5056	18.2186	17.481	80.004	25.3233	30.8671	13.7415	39.8058	81.1331	33.3351	32.5462	-57.6027	28.0262
	69.4159	20.5952	24.6244	58.501	14.5454	156.567	106.946	106.037	18.9809	19.5017	63.4486	31.9307	25.1054	35.0263	22.2126	70.7618	79.3164	39.1541	22.147	7.18927	106.434	25.7152	19.8649	5.75645	32.8542	159.126	22.6952	45.4213	-38.27	-15.2738
	53.1943	18.5165	40.8593	46.0547	58.7249	77.0234	73.3314	26.1241	7.39687	5.58086	73.442	21.3193	36.199	24.23	41.5127	76.3261	64.355	45.9923	10.6343	17.3336	106.792	15.7759	6.74382	14.9202	12.1617	116.247	35.598	23.513	-11.9359	29.3003
	64.5336	9.71821	45.7437	33.6435	57.0217	123.386	150.052	29.8209	57.3067	21.9744	62.9838	19.6113	33.7534	69.5096	63.7102	48.6528	41.8303	57.6269	20.7188	14.9044	115.119	14.0455	15.8664	16.653	1.76937	118.715	29.3175	35.2166	-40.8474	-11.4042
	75.4241	1.52778	-16.8308	57.6114	52.8882	108.502	60.9525	81.0303	29.8499	35.9797	75.586	55.5613	59.6971	30.9958	56.9504	77.8492	70.0134	25.7357	29.8393	7.2725	91.8353	17.8329	5.31481	16.482	36.66	97.3157	39.1349	1.46804	-38.9917	32.6956
	90.5199	23.5045	22.173	62.2385	62.6308	124.536	61.7193	58.546	38.7439	5.16342	138.314	23.911	44.7697	22.7534	49.8155	106.356	58.0257	18.3821	13.0752	28.4116	54.1157	14.4361	-7.2373	11.4227	16.0224	73.6007	21.8732	29.8103	-0.695018	32.72
	71.4515	6.87649	-21.4169	96.6483	58.5559	132.005	206.899	72.7945	34.4535	12.8807	86.3295	28.5727	27.4615	25.3202	0.321283	54.5855	58.5039	33.5182	16.0656	-2.01231	44.9449	28.2369	11.8939	33.6997	28.8789	89.5465	23.6665	40.5351	-30.0059	34.6138
	95.3547	25.0325	162.491	93.7918	-8.52441	100.208	27.9682	63.2612	26.6712	1.48585	104.214	40.0971	57.6979	25.3555	46.0573	47.7541	37.0838	62.6408	19.0212	13.7172	72.6863	36.1526	17.572	41.8478	8.11023	95.7483	39.9582	46.4498	-4.97526	1.83647
	73.7333	11.1356	-6.39031	82.2405	-59.9442	121.579	131.146	34.9737	34.5742	14.6003	129.8	25.8925	64.4745	28.8514	2.38741	131.095	8.1492	26.307	33.2314	15.9906	105.035	28.6235	29.3746	59.4324	-2.20483	86.7747	40.7467	53.0417	-35.5604	-1.9075
	99.0454	8.59793	1.85771	77.0523	-20.0489	59.2788	15.4655	48.5762	26.2117	0.424468	113.449	21.643	34.7077	35.2536	57.1023	81.9461	35.3043	53.6446	27.2321	27.0498	98.6991	12.9804	26.9872	7.99926	10.1157	87.0114	23.7665	86.5259	38.8915	19.8415
	86.4389	7.83719	69.8238	67.9872	91.3636	50.6769	3.13648	21.658	50.6697	5.45467	152.955	15.484	54.4523	14.6388	48.0284	78.8018	48.3646	56.0734	15.729	27.6163	64.7065	2.87294	13.6812	36.3129	31.2304	80.1928	8.32452	85.2481	50.8523	18.4647
	77.7006	30.7699	25.6483	67.7128	34.4789	85.5358	117.425	33.2536	19.6709	2.90576	68.2301	7.4993	48.506	21.7394	-4.81174	104.232	45.9018	57.5685	4.14507	13.8941	58.9586	13.7454	27.1361	41.1617	31.7037	8.94548	-7.95357	91.7602	47.2148	45.199
	671.037	51.1328	88.5097	42.6111	48.9838	137.612	2.30064	44.3069	16.5885	2.15201	139.82	26.6585	30.0487	37.8135	41.0507	100.013	55.7021	64.2153	27.7214	5.24861	54.7409	19.1093	14.841	12.7097	22.5499	68.7837	-1.38885	76.9038	54.0027	48.6408
	108.773	23.1147	-4.58532	65.5527	13.9645	66.3207	32.9429	3.9572	23.1533	1.84438	88.7623	21.6156	51.6912	20.4487	7.61163	64.438	54.3874	40.9132	30.1384	31.3462	50.9114	32.5435	28.3942	37.6404	27.3666	118.499	27.2571	93.7154	40.6428	82.8197
	113.249	9.7356	55.64	67.2164	34.0111	77.7073	7.54422	-12.7382	10.3526	2.04086	111.567	37.9355	25.782	26.3516	50.8243	80.6616	83.9838	38.6729	28.2039	31.9758	89.6804	23.1291	-2.56534	11.6888	45.7447	116.841	23.9148	65.9522	36.5937	36.2303
	112.27	2.00849	8.31803	57.682	57.7934	153.662	22.7574	56.6097	7.62227	1.85	185.548	24.0651	55.2642	49.9905	48.7566	90.1755	56.9424	41.0004	28.9335	17.768	69.8965	6.33334	21.9121	43.0668	41.0005	62.7949	2.19786	97.1562	22.5483	83.142
	109.898	20.6714	6.59789	49.5713	72.3177	159.277	9.96251	33.9951	24.3855	20.4768	97.3999	24.7456	59.0946	25.8115	51.8192	97.9347	43.3745	20.0985	23.7586	24.1729	74.3695	15.9539	16.5132	26.8404	5.82227	132.853	14.0558	80.2365	40.8565	29.472
	75.8839	0.013094	-3.1225	44.5212	18.0407	130.429	15.3658	78.811	6.27139	5.8599	53.852	44.7854	62.6914	18.8217	24.8189	109.766	39.3512	28.3623	28.2161	17.6428	76.841	10.2051	0.65278	27.458	9.00017	42.7456	2.47015	58.8546	57.8376	8.38084
	113.698	-14.2014	96.6565	67.556	10.3225			48.1262	8.39184	23.0731	72.7902	32.934	51.0674	52.8571	25.9577	95.6326	35.1114	12.6109	54.1574	14.8447	70.1188	13.0649	12.2219	24.3532	17.7202	61.672	9.13892	72.4613	56.0085	21.2146
	94.5636		-0.520989	50.2515	67.7503			43.3528	-2.69839	37.7787	129.703	19.6503	71.9453	31.8886	53.3672	97.7701	27.4927	-7.71192	23.6812	25.9942	83.6365	7.76507	22.5141	30.2504	6.28408	127.807	20.0105	82.909	64.0526	37.7766
	81.5337		84.5819	56.2263	110.106			32.4166	-2.15715	5.4216	88.885	40.1953	35.8071	32.2466	13.0776	66.8422	16.2203	31.0523	12.5963	30.5709	95.3901	11.5014	18.4299	17.2865	15.6897	135.13	-7.72505	70.0007	44.1794	8.49854
	123.264		50.6048	77.4437	121.588			43.9207	6.21431	13.5247	110.995	25.3223	45.4325	67.9032	41.751	77.7392	34.5597	49.0277	23.0189	23.8417	93.4413	2.72878	40.2376	40.5007	15.2795	59.7296	113.716	105.893	61.2455	30.5573
	136.484		27.2996	50.1084	100.003			66.1964	21.0483	1.56015	88.7519	27.9795	63.889	28.0492	55.8766	68.7049	23.7325	47.7861	21.3937	22.8153	43.9689	7.38717	28.015	32.4091	53.0391	64.0979	96.4422	108.158	38.4406	26.6532
	139.528		101.071	31.1306	82.2179			45.0844	24.2391	15.3303	98.4661	47.1336	54.1853	123.672	19.1158	117.793	21.8644	41.0054	11.8028	6.19269	108.926	13.9081	22.0043	29.3922	27.0565	87.4847	118.414	57.4733	97.3054	44.2485
	128.538		18.38	54.1131	60.9505			3.44033	25.6699	0.445692	108.665	42.8585	59.1671		33.6269	96.7036	44.6748	-10.1149	8.92177	19.6511	68.3765	6.0195	24.1135	15.2505	10.0296	67.0367	88.3148	60.1162	62.2159	48.9168
	139.348			48.7728	21.6873			8.21572	41.4276	5.7274	76.1105	32.6034	65.4141		37.1351	45.6254	47.6691	20.1747	30.6289	25.2807	82.097	-22.0279	31.3128	20.9547	-6.40751	59.0826	55.9933	89.0571	83.7607	7.64158
	144.206			53.7065	63.7168			-14.4243	37.7179	3.05104	126.877	44.6703	54.9411		38.5626	61.2061	34.4956	26.7178	23.4792	9.64222	83.9779	-0.989837	-3.17787	37.7662	21.9576	110.937	192.887	65.5154	73.3787	14.8708
	166.801			63.4137	-10.1803			-77.4659		2.25962	123.057	41.7218	70.7436		10.8865	135.652	32.2247	10.8201	30.727	22.8435	83.6307	-7.50449	-5.27515	33.7017	29.4456	243.54	9.09601	83.5652	68.7331	18.0533
	150.082			28.3719	59.059			-103.732		1.9366	87.9467	22.2445														254.581	100.818	80.7455	71.1467	24.7354
	90.6286									2.1429	130.189	83.6815														241.028	27.0006	70.806	50.6213	17.7589
	75.4025										77.5991	50.2905
	80.8082										101.771	29.9307
	65.9611										89.7294	91.9106
	76.552										132.277	123.259
	69.0636										125.125	108.933
	121.343										147.852	31.7993
	69.2411										162.585	68.4222
											124.734	58.6915
											108.339	63.4156
											171.745	57.4911
											105.735	75.154
											128.19	64.298
											85.25
											43.1666
											156.074
											101.681
											89.4107
											71.8231
Number	69	51	57	61	61	50	50	61	59	62	80	74	60	56	60	60	60	60	60	60	60	60	60	60	60	62	62	62	62	62
Mean	100	14.6723	21.9072	32.0783	38.6126	100	32.5085	26.3031	17.7922	16.6399	100	40.9332	41.0825	34.04	37.8142	100	44.5004	47.5069	24.7378	24.0286	100	17.0192	19.3004	24.0758	15.3256	100	30.5227	36.0922	16.6557	23.3867
Standard deviation	75.0122	11.2237	37.8564	30.4594	32.3957	29.6226	42.2526	35.5317	12.6544	19.6794	37.2668	23.2882	19.7424	18.8676	22.6703	29.5205	15.4333	29.5978	21.8806	15.4084	37.1706	12.855	10.1793	15.2022	13.8937	44.6883	38.0941	38.3552	37.8203	24.6291
SEM	9.03041	1.57164	5.01421	3.89992	4.14784	4.18927	5.97541	4.54937	1.64747	2.49929	4.16655	2.7072	2.54873	2.52129	2.92673	3.81109	1.99243	3.82106	2.82477	1.98922	4.79871	1.65958	1.31415	1.9626	1.79366	5.67542	4.83796	4.87112	4.80318	3.1279
Statistical Analysis (One-way ANOVA)
Table Analyzed	Normalized FOPNL
Data sets analyzed	A-E						Number of families	1
							Number of comparisons per family	4
ANOVA summary							Alpha	0.05
F	37.32
P value	<0,0001						Dunnett's multiple comparisons test	Mean Diff,	95,00% CI of diff,	Below threshold?	Summary	Adjusted P Value	A-?
P value summary	****						Ctrl vs. siFOPNL #1	85.33	64,97 to 105,7	Yes	****	<0,0001	B	siFOPNL #1
Significant diff. among means (P < 0.05)?	Yes						Ctrl vs. siFOPNL #2	78.09	58,36 to 97,82	Yes	****	<0,0001	C	siFOPNL #2
R squared	0.3368						Ctrl vs. siCEP90 #1	67.92	48,55 to 87,29	Yes	****	<0,0001	D	siCEP90 #1
							Ctrl vs. siCEP90 #2	61.39	42,01 to 80,76	Yes	****	<0,0001	E	siCEP90 #2
Brown-Forsythe test
F (DFn, DFd)	2,740 (4, 294)						Test details	Mean 1	Mean 2	Mean Diff,	SE of diff,	n1	n2	q	DF
P value	0.0289						Ctrl vs. siFOPNL #1	100	14.67	85.33	8.257	69	51	10.33	294
P value summary	*						Ctrl vs. siFOPNL #2	100	21.91	78.09	8.003	69	57	9.758	294
Are SDs significantly different (P < 0.05)?	Yes						Ctrl vs. siCEP90 #1	100	32.08	67.92	7.858	69	61	8.643	294
							Ctrl vs. siCEP90 #2	100	38.61	61.39	7.858	69	61	7.812	294
Bartlett's test
Bartlett's statistic (corrected)	170.1
P value	<0,0001
P value summary	****
Are SDs significantly different (P < 0.05)?	Yes
ANOVA table	SS	DF	MS	F (DFn, DFd)	P value
Treatment (between columns)	298502	4	74625	F (4, 294) = 37,32	P<0,0001
Residual (within columns)	587813	294	1999
Total	886314	298
Data summary
Number of treatments (columns)	5
Number of values (total)	299
Table Analyzed	Normalized CEP90
Data sets analyzed	A-E						Number of families	1
							Number of comparisons per family	4
ANOVA summary							Alpha	0.05
F	73.51
P value	<0,0001						Dunnett's multiple comparisons test	Mean Diff,	95,00% CI of diff,	Below threshold?	Summary	Adjusted P Value	A-?
P value summary	****						Ctrl vs. siFOPNL #1	67.49	53,11 to 81,87	Yes	****	<0,0001	B	siFOPNL #1
Significant diff. among means (P < 0.05)?	Yes						Ctrl vs. siFOPNL #2	73.7	59,98 to 87,41	Yes	****	<0,0001	C	siFOPNL #2
R squared	0.5149						Ctrl vs. siCEP90 #1	82.21	68,39 to 96,03	Yes	****	<0,0001	D	siCEP90 #1
							Ctrl vs. siCEP90 #2	83.36	69,69 to 97,03	Yes	****	<0,0001	E	siCEP90 #2
Brown-Forsythe test
F (DFn, DFd)	5,788 (4, 277)						Test details	Mean 1	Mean 2	Mean Diff,	SE of diff,	n1	n2	q	DF
P value	0.0002						Ctrl vs. siFOPNL #1	100	32.51	67.49	5.876	50	50	11.49	277
P value summary	***						Ctrl vs. siFOPNL #2	100	26.3	73.7	5.605	50	61	13.15	277
Are SDs significantly different (P < 0.05)?	Yes						Ctrl vs. siCEP90 #1	100	17.79	82.21	5.648	50	59	14.56	277
							Ctrl vs. siCEP90 #2	100	16.64	83.36	5.585	50	62	14.93	277
Bartlett's test
Bartlett's statistic (corrected)	86.78
P value	<0,0001
P value summary	****
Are SDs significantly different (P < 0.05)?	Yes
ANOVA table	SS	DF	MS	F (DFn, DFd)	P value
Treatment (between columns)	253854	4	63463	F (4, 277) = 73,51	P<0,0001
Residual (within columns)	239138	277	863.3
Total	492992	281
Data summary
Number of treatments (columns)	5
Number of values (total)	282
Table Analyzed	Normalized OFD1
Data sets analyzed	A-E						Number of families	1
							Number of comparisons per family	4
ANOVA summary							Alpha	0.05
F	84.06
P value	<0,0001						Dunnett's multiple comparisons test	Mean Diff,	95,00% CI of diff,	Below threshold?	Summary	Adjusted P Value	A-?
P value summary	****						Ctrl vs. siFOPNL #1	59.07	48,66 to 69,47	Yes	****	<0,0001	B	siFOPNL #1
Significant diff. among means (P < 0.05)?	Yes						Ctrl vs. siFOPNL #2	58.92	47,90 to 69,94	Yes	****	<0,0001	C	siFOPNL #2
R squared	0.5085						Ctrl vs. siCEP90 #1	65.96	54,72 to 77,20	Yes	****	<0,0001	D	siCEP90 #1
							Ctrl vs. siCEP90 #2	62.19	51,17 to 73,20	Yes	****	<0,0001	E	siCEP90 #2
Brown-Forsythe test
F (DFn, DFd)	9,384 (4, 325)						Test details	Mean 1	Mean 2	Mean Diff,	SE of diff,	n1	n2	q	DF
P value	<0,0001						Ctrl vs. siFOPNL #1	100	40.93	59.07	4.217	80	74	14.01	325
P value summary	****						Ctrl vs. siFOPNL #2	100	41.08	58.92	4.466	80	60	13.19	325
Are SDs significantly different (P < 0.05)?	Yes						Ctrl vs. siCEP90 #1	100	34.04	65.96	4.556	80	56	14.48	325
							Ctrl vs. siCEP90 #2	100	37.81	62.19	4.466	80	60	13.93	325
Bartlett's test
Bartlett's statistic (corrected)	46.52
P value	<0,0001
P value summary	****
Are SDs significantly different (P < 0.05)?	Yes
ANOVA table	SS	DF	MS	F (DFn, DFd)	P value
Treatment (between columns)	229887	4	57472	F (4, 325) = 84,06	P<0,0001
Residual (within columns)	222205	325	683.7
Total	452092	329
Data summary
Number of treatments (columns)	5
Number of values (total)	330
Table Analyzed	Normalized CEP83
Data sets analyzed	A-E						Number of families	1
							Number of comparisons per family	4
ANOVA summary							Alpha	0.05
F	106.4
P value	<0,0001						Dunnett's multiple comparisons test	Mean Diff,	95,00% CI of diff,	Below threshold?	Summary	Adjusted P Value	A-?
P value summary	****						Ctrl vs. siFOPNL #1	55.5	45,08 to 65,92	Yes	****	<0,0001	B	siFOPNL #1
Significant diff. among means (P < 0.05)?	Yes						Ctrl vs. siFOPNL #2	52.49	42,07 to 62,91	Yes	****	<0,0001	C	siFOPNL #2
R squared	0.5906						Ctrl vs. siCEP90 #1	75.26	64,84 to 85,68	Yes	****	<0,0001	D	siCEP90 #1
							Ctrl vs. siCEP90 #2	75.97	65,55 to 86,39	Yes	****	<0,0001	E	siCEP90 #2
Brown-Forsythe test
F (DFn, DFd)	7,943 (4, 295)						Test details	Mean 1	Mean 2	Mean Diff,	SE of diff,	n1	n2	q	DF
P value	<0,0001						Ctrl vs. siFOPNL #1	100	44.5	55.5	4.244	60	60	13.08	295
P value summary	****						Ctrl vs. siFOPNL #2	100	47.51	52.49	4.244	60	60	12.37	295
Are SDs significantly different (P < 0.05)?	Yes						Ctrl vs. siCEP90 #1	100	24.74	75.26	4.244	60	60	17.73	295
							Ctrl vs. siCEP90 #2	100	24.03	75.97	4.244	60	60	17.9	295
Bartlett's test
Bartlett's statistic (corrected)	46.98
P value	<0,0001
P value summary	****
Are SDs significantly different (P < 0.05)?	Yes
ANOVA table	SS	DF	MS	F (DFn, DFd)	P value
Treatment (between columns)	229928	4	57482	F (4, 295) = 106,4	P<0,0001
Residual (within columns)	159410	295	540.4
Total	389337	299
Data summary
Number of treatments (columns)	5
Number of values (total)	300
Table Analyzed	Normalized CEP89
Data sets analyzed	A-E						Number of families	1
							Number of comparisons per family	4
ANOVA summary							Alpha	0.05
F	191.6
P value	<0,0001						Dunnett's multiple comparisons test	Mean Diff,	95,00% CI of diff,	Below threshold?	Summary	Adjusted P Value	A-?
P value summary	****						Ctrl vs. siFOPNL #1	82.98	73,85 to 92,11	Yes	****	<0,0001	B	siFOPNL #1
Significant diff. among means (P < 0.05)?	Yes						Ctrl vs. siFOPNL #2	80.7	71,57 to 89,83	Yes	****	<0,0001	C	siFOPNL #2
R squared	0.7221						Ctrl vs. siCEP90 #1	75.92	66,79 to 85,06	Yes	****	<0,0001	D	siCEP90 #1
							Ctrl vs. siCEP90 #2	84.67	75,54 to 93,81	Yes	****	<0,0001	E	siCEP90 #2
Brown-Forsythe test
F (DFn, DFd)	28,28 (4, 295)						Test details	Mean 1	Mean 2	Mean Diff,	SE of diff,	n1	n2	q	DF
P value	<0,0001						Ctrl vs. siFOPNL #1	100	17.02	82.98	3.719	60	60	22.31	295
P value summary	****						Ctrl vs. siFOPNL #2	100	19.3	80.7	3.719	60	60	21.7	295
Are SDs significantly different (P < 0.05)?	Yes						Ctrl vs. siCEP90 #1	100	24.08	75.92	3.719	60	60	20.42	295
							Ctrl vs. siCEP90 #2	100	15.33	84.67	3.719	60	60	22.77	295
Bartlett's test
Bartlett's statistic (corrected)	143.9
P value	<0,0001
P value summary	****
Are SDs significantly different (P < 0.05)?	Yes
ANOVA table	SS	DF	MS	F (DFn, DFd)	P value
Treatment (between columns)	318066	4	79517	F (4, 295) = 191,6	P<0,0001
Residual (within columns)	122405	295	414.9
Total	440471	299
Data summary
Number of treatments (columns)	5
Number of values (total)	300
Table Analyzed	Normalized CEP164
Data sets analyzed	A-E						Number of families	1
							Number of comparisons per family	4
ANOVA summary							Alpha	0.05
F	50.33
P value	<0,0001						Dunnett's multiple comparisons test	Mean Diff,	95,00% CI of diff,	Below threshold?	Summary	Adjusted P Value	A-?
P value summary	****						Ctrl vs. siFOPNL #1	69.48	53,03 to 85,92	Yes	****	<0,0001	B	siFOPNL #1
Significant diff. among means (P < 0.05)?	Yes						Ctrl vs. siFOPNL #2	63.91	47,46 to 80,35	Yes	****	<0,0001	C	siFOPNL #2
R squared	0.3976						Ctrl vs. siCEP90 #1	83.34	66,90 to 99,79	Yes	****	<0,0001	D	siCEP90 #1
							Ctrl vs. siCEP90 #2	76.61	60,17 to 93,06	Yes	****	<0,0001	E	siCEP90 #2
Brown-Forsythe test
F (DFn, DFd)	2,654 (4, 305)						Test details	Mean 1	Mean 2	Mean Diff,	SE of diff,	n1	n2	q	DF
P value	0.0332						Ctrl vs. siFOPNL #1	100	30.52	69.48	6.699	62	62	10.37	305
P value summary	*						Ctrl vs. siFOPNL #2	100	36.09	63.91	6.699	62	62	9.54	305
Are SDs significantly different (P < 0.05)?	Yes						Ctrl vs. siCEP90 #1	100	16.66	83.34	6.699	62	62	12.44	305
							Ctrl vs. siCEP90 #2	100	23.39	76.61	6.699	62	62	11.44	305
Bartlett's test
Bartlett's statistic (corrected)	20.78
P value	0.0003
P value summary	***
Are SDs significantly different (P < 0.05)?	Yes
ANOVA table	SS	DF	MS	F (DFn, DFd)	P value
Treatment (between columns)	280065	4	70016	F (4, 305) = 50,33	P<0,0001
Residual (within columns)	424334	305	1391
Total	704400	309
Data summary
Number of treatments (columns)	5
Number of values (total)	310
