# Supplementary material for: The evolutionary conserved proteins CEP90, FOPNL, and OFD1 recruit centriolar distal appendage proteins to initiate their assembly
Source: PLoS Biol. 2022 Sep 7;20(9):e3001782. doi: 10.1371/journal.pbio.3001782 (PMC9484695; doi:10.1371/journal.pbio.3001782)
Supplement: S5 Data — Data corresponding with Fig 7C–7E. (XLSX) [file pbio.3001782.s016.xlsx]

## Sheet: Figure 7C
Protein position relative to the start of the tubulin signal
TUBULIN_START	TUB_END	CEP90_START	CEP90_END		TUBULIN_START	TUB_END	OFD1_START	OFD1_END		TUBULIN_START	TUB_END	CEP83_START	CEP83_END		TUBULIN_START	TUB_END	MNR_START	MNR_END
0	473.44	358.656	399.019		0	389.547	366.418	423.029		0	543.154	244.793	416.04		0	428.099	333.029	388.072
0	419.626	307.871	376.916		0	380.263	332.894	397.29		0	481.961	336.636	440.953		0	409.39	367.152	431.798
0	371.579	308.688	373.376		0	431.326	362.86	421.351		0	438.137	335.929	442.335		0	410.262	326.611	416.658
0	471.876	377.391	408.928		0	437.413	377.575	412.085		0	452.655	341.388	453.51		0	450.227	383.418	445.823
0	406.452	358.023	408.807		0	427.43	365.168	413.874		0	488.465	339.696	410.312		0	374.751	374.726	456.412
0	444.761	385.163	414.545		0	465.068	348.056	374.347		0	454.527	346.564	411.301		0	379.17	331.411	415.063
0	452.348	369.021	407.527		0	447.379	361.226	385.278		0	432.13	362.331	421.71		0	424.972	380.815	465.252
0	405.596	376.306	402.699		0	463.745	349.516	391.247		0	427.268	346.523	466.313		0	417.889	391.592	448.155
0	332.881	338.907	397.18		0	412.161	364.222	414.719		0	401.054	385.423	463.632		0	343.571	371.505	450.141
0	461.271	374.095	419.074		0	475.069	357.972	387.651		0	428.543	272.832	446.287		0	432.687	366.413	421.208
0	370.636	358.703	417.046		0	470.857	383.998	415.586		0	417.695	353.553	430.925		0	407.983	348.047	450.504
0	460.274	349.934	386.877		0	477.487	372.332	404.063		0	505.816	339.867	436.9		0	457.325	324.409	398.712
0	428.295	365.878	395.672		0	423.257	343.874	379.35		0	393.619	244.486	452.593		0	403.893	358.435	417.754
0	378.258	322.484	375.699		0	406.564	348.734	399.238		0	481.967	349.126	420.027		0	395.146	344.821	433.295
0	394.177	329.294	382.63		0	349.82	350.971	402.224		0	522.996	362.894	428.924		0	458.107	375.701	433.458
0	417.907	349.098	404.342		0	392.599	338.331	397.572		0	390.68	346.683	439.773		0	401.197	373.698	437.608
0	457.095	365.657	396.753		0	476.81	370.875	407.425		0	468.361	352.647	469.488		0	387.476	349.05	427.85
0	350.679	331.418	389.056		0	399.403	375.265	429.045		0	447.466	321.26	413.969		0	466.375	350.906	423.93
0	492.309	363.958	392.481		0	359.404	334.793	379.717		0	461.926	306.47	456.41		0	423.269	360.611	428.707
0	432.463	334.632	380.046		0	341.299	376.176	413.93		0	437.901	323.982	441.843		0	343.385	321.751	400.215
0	373.763	335.131	397.689		0	418.691	323.96	399.923		0	450.547	342.28	403.255		0	376.261	317.518	407.881
0	356.409	383.807	424.075		0	353.269	392.834	447.547		0	526.18	334.794	438.248		0	366.817	374.188	442.354
0	357.427	357.591	413.169		0	437.537	365.432	416.502		0	533.51	348.886	422.689		0	373.04	308.23	406.708
					0	437.537	377.952	419.357		0	391.35	359.371	437.215		0	458.113	365.424	413.639
					0	357.338	327.504	368.304		0	407.693	367.4	433.719		0	496.946	356.757	414.924
										0	468.924	334.4	417.748		0	414.261	357.988	403.193
										0	393.154	362.961	481.661		0	375.057	322.607	395.061
										0	443.558	358.782	434.34		0	342.808	317.082	399.502
															0	393.104	364.483	438.657
															0	418.95	359.043	434.059
															0	350.796	321.289	385.012
															0	347.011	344.994	401.685
															0	469.225	379.783	437.369
															0	440.856	350.194	423.893
															0	404.915	345.817	431.78
															0	445.089	331.058	398.859
															0	477.114	358.046	424.051
															0	391.685	344.529	428.873
															0	414.009	352.78	453.049
															0	510.222	336.258	404.429
															0	657.255	335.652	405.757
															0	631.224	362.866	418.255
															0	369.34	325.144	410.275
															0	446.443	336.061	407.787
															0	488.471	344.452	405.15
															0	445.948	324.058	408.125
															0	475.393	358.2	434.135
															0	427.183	327.655	398.409
															0	426.555	345.43	415.251

## Sheet: Figure 7D
	Protein center of mass
	CEP90	OFD1	CEP83	MNR		ANOVA summary
Data1	419.205	394.723	330.416	360.551		F	1.946
Data2	335.811	365.092	388.795	399.475		P value	0.1258
Data3	296.179	392.106	389.132	371.635		P value summary	ns
Data4	433.616	394.83	397.449	414.62		Significant diff. among means (P < 0.05)?	No
Data5	364.239	389.521	375.004	415.569		R squared	0.04603
Data6	415.659	361.201	378.932	373.237
Data7	410.506	373.252	392.02	423.034		Brown-Forsythe test
Data8	369.243	370.382	406.418	419.874		F (DFn, DFd)	0.1324 (3, 121)
Data9	286.349	389.471	424.528	410.823		P value	0.9406
Data10	427.562	372.811	359.56	393.811		P value summary	ns
Data11	336.005	399.792	392.239	399.276		Are SDs significantly different (P < 0.05)?	No
Data12	396.325	388.198	388.384	361.56
Data13	381.171	361.612	348.54	388.094		Bartlett's test
Data14	308.628	373.986	384.576	389.058		Bartlett's statistic (corrected)	0.5415
Data15	327.946	376.597	395.909	404.579		P value	0.9097
Data16	367.965	367.951	393.228	405.653		P value summary	ns
Data17	407.261	389.15	411.068	388.45		Are SDs significantly different (P < 0.05)?	No
Data18	295.261	402.155	367.614	387.418
Data19	435.201	357.255	381.44	394.659		ANOVA table	SS	DF	MS	F (DFn, DFd)	P value
Data20	361.191	395.053	382.913	360.983		Treatment (between columns)	2012	3	670.8	F (3, 121) = 1.946	P=0.1258
Data21	320.089	361.941	372.768	362.699		Residual (within columns)	41712	121	344.7
Data22	336.492	420.191	386.521	408.271		Total	43724	124
Data23	321.948	390.967	385.788	357.469		Tukey's multiple comparisons test	Mean Diff.	95.00% CI of diff.	Below threshold?	Summary	Adjusted P Value
Data24		398.655	398.293	389.532		CEP90 vs. ODF1	-6.059	-20.03 to 7.916	No	ns	0.6721
Data25		347.904	400.56	385.841		CEP90 vs. CEP83	-11.35	-24.96 to 2.264	No	ns	0.137
Data26			376.074	380.59		CEP90 vs. MNR	-9.773	-22.00 to 2.452	No	ns	0.1646
Data27			422.311	358.834		ODF1 vs. CEP83	-5.288	-18.60 to 8.021	No	ns	0.7292
Data28			396.561	358.292		ODF1 vs. MNR	-3.715	-15.60 to 8.173	No	ns	0.8478
Data29				401.57		CEP83 vs. MNR	1.574	-9.885 to 13.03	No	ns	0.9842
Data30				396.551
Data31				353.151		Test details	Mean 1	Mean 2	Mean Diff.	SE of diff.	n1	n2	q	DF
Data32				373.339		CEP90 vs. ODF1	375.3	381.4	-6.059	5.364	23	25	1.597	121
Data33				408.576		CEP90 vs. CEP83	375.3	386.7	-11.35	5.225	23	28	3.071	121
Data34				387.044		CEP90 vs. MNR	375.3	385.1	-9.773	4.693	23	49	2.945	121
Data35				388.799		ODF1 vs. CEP83	381.4	386.7	-5.288	5.109	25	28	1.464	121
Data36				364.959		ODF1 vs. MNR	381.4	385.1	-3.715	4.563	25	49	1.151	121
Data37				391.049		CEP83 vs. MNR	386.7	385.1	1.574	4.399	28	49	0.506	121
Data38				386.701
Data39				402.914
Data40				370.344
Data41				370.705
Data42				390.561
Data43				367.71
Data44				371.924
Data45				374.801
Data46				366.092
Data47				396.167
Data48				363.032
Data49				380.341
Number of values	23	25	28	49
Mean	375.3	381.4	386.7	385.1
Std. Deviation	17.87	17.36	19.9	18.69
Std. Error of Mean	3.726	3.471	3.762	2.669

## Sheet: Figure 7E
Shift from tubulin wall (nm)
	CEP90	ODF1	CEP83	MNR
Data1	29.7528	44.2233	91.867	16.98		Kruskal-Wallis test
Data2	28.5317	43.8757	65.154	18.263		P value	<0.0001
Data3	33.6652	46.4601	64.7398	20.7564		Exact or approximate P value?	Approximate
Data4	37.603	41.4028	68.4634	9.88771		P value summary	****
Data5	32.5519	40.0105	84.8615	6.18193		Do the medians vary signif. (P < 0.05)?	Yes
Data6	22.522	47.3876	60.0499	20.801		Number of groups	4
Data7	24.8174	35.0362	73.8935	15.8194		Kruskal-Wallis statistic	69.03
Data8	33.4898	44.2161	80.7034	13.4477
Data9	34.1926	36.6562	72.3484	23.3745		Data summary
Data10	35.5678	43.8456	77.8633	17.6082		Number of treatments (columns)	4
Data11	30.1929	36.6567	75.4757	16.9366		Number of values (total)	77
Data12	34.9695	49.4994	69.8997	21.3761		Dunn's multiple comparisons test	Mean rank diff.	Significant?	Summary	Adjusted P Value
Data13	34.866	37.0476	68.917	12.3964		CEP90 vs. ODF1	-18.12	No	ns	0.0701
Data14	26.2494	34.2597	77.4097	30.5285		CEP90 vs. CEP83	-38.62	Yes	****	<0.0001
Data15	29.9274	35.6746	76.4874	14.332		CEP90 vs. MNR	18.79	No	ns	0.0602
Data16	31.9475	50.0076	86.7956	17.1275		ODF1 vs. CEP83	-20.5	Yes	*	0.026
Data17	26.739	49.461	81.9444	19.0808		ODF1 vs. MNR	36.91	Yes	****	<0.0001
Data18	26.4062	53.4888	73.1521			CEP83 vs. MNR	57.41	Yes	****	<0.0001
Data19	37.0218		87.2688
Data20	33.0186		85.6869			Test details	Mean rank 1	Mean rank 2	Mean rank diff.	n1	n2	Z
Data21	36.0839		73.6153			CEP90 vs. ODF1	28.38	46.5	-18.12	21	18	2.521
						CEP90 vs. CEP83	28.38	67	-38.62	21	21	5.594
Number of values	21	18	21	17		CEP90 vs. MNR	28.38	9.588	18.79	21	17	2.575
Mean	31.43	42.73	76.03	17.35		ODF1 vs. CEP83	46.5	67	-20.5	18	21	2.853
Std. Deviation	4.275	5.933	8.383	5.509		ODF1 vs. MNR	46.5	9.588	36.91	18	17	4.879
Std. Error of Mean	0.933	1.398	1.829	1.336		CEP83 vs. MNR	67	9.588	57.41	21	17	7.866
