# Supplementary material for: The evolutionary conserved proteins CEP90, FOPNL, and OFD1 recruit centriolar distal appendage proteins to initiate their assembly
Source: PLoS Biol. 2022 Sep 7;20(9):e3001782. doi: 10.1371/journal.pbio.3001782 (PMC9484695; doi:10.1371/journal.pbio.3001782)
Supplement: S6 Data — (A-D) Number of cells transfected with MNR-GFP or cotransfected with MNR-GFP/myc FOPNL, MNR-GFP/CEP90, MNR-GFP/OFD1mcherry showing decorated microtubules (MT) or not (Cyt) using tubulin, OFD1, CEP90 antibodies. (E-I) Number of cells cotransfected with MNR-GFP/myc FOPNL, MNR-GFP/CEP90 showing decorated microtubules (MT) or not (Cyt) with CEP83, CEP89, CEP164. All raw data are included. Data corresponding with Fig 8A–8D and 8E–8I. (XLSX) [file pbio.3001782.s017.xlsx]

## Sheet: Figure 8A-D
Transfection MNR
Figure :	Atub
8A	Cyt.	MT	Total
exp 1	17	76	93
exp 2	0	0	0
exp 3	0	0	0
exp 1 (%)	18.2796	81.7204
exp 2 (%)
exp 3 (%)
Total	17	76	93
Moyenne	18.2796	81.7204	100
Ecartype	#DIV/0!	0	0
SEM	#DIV/0!	0	0
Transfection Myc FOPNL + MNRGFP
Figure :	Myc FOPNL			OFD1 endogenous
8B	Cyt.	MT	Total	Cyt.	MT	Total
exp 1	0	60	60	60	0	60
exp 2	0	85	85	78	7	85
exp 3	0	61	61	59	2	61
exp 1 (%)	0	100		100	0
exp 2 (%)	0	100		91.7647	8.23529
exp 3 (%)	0	100		96.7213	3.27869
Total	0	206	206	197	9	206
Moyenne	0	100	100	95.6311	4.36893	100
Ecartype	0	0	#DIV/0!	4.14604	4.14604	#DIV/0!
SEM	0	0	#DIV/0!	2.39372	2.39372	#DIV/0!
Transfection CEP90 + MNRGFP
Figure :	CEP90			OFD1 endogenous
8C	Cyt.	MT	Total	Cyt.	MT	Total
exp 1	0	61	61	26	35	61
exp 2	0	53	53	7	46	53
exp 3	0	74	74	36	38	74
exp 1 (%)	0	100		42.623	57.377
exp 2 (%)	0	100		13.2075	86.7925
exp 3 (%)	0	100		48.6486	51.3514
Total	0	188	188	69	119	188
Moyenne	0	100	100	36.7021	63.2979	100
Ecartype	0	0	#DIV/0!	18.9633	18.9633	#DIV/0!
SEM	0	0	#DIV/0!	10.9485	10.9485	#DIV/0!
Transfection OFD1mCherry+ MNRGFP
Figure :	OFD1mCherry			CEP90 endogenous
8D	Cyt.	MT	Total	Cyt.	MT	Total
exp 1	0	64	64	58	6	64
exp 2	0	68	68	63	5	68
exp 3	0	64	64	58	6	64
exp 1 (%)	0	100		90.625	9.375
exp 2 (%)	0	100		92.6471	7.35294
exp 3 (%)	0	100		90.625	9.375
Total	0	196	196	179	17	196
Moyenne	0	100	100	91.3265	8.67347	100
Ecartype	0	0	#DIV/0!	1.16744	1.16744	#DIV/0!
SEM	0	0	#DIV/0!	0.67402	0.67402	#DIV/0!

## Sheet: Figure 8E-I
Transfection Myc FOPNL + MNRGFP
Figure :	Myc FOPNL			endogenous CEP83
8E	Cyt.	MT	Total	Cyt.	MT	Total
exp 1	0	47	47	47	0	47
exp 2	0	70	70	70	0	70
exp 3	0	61	61	61	0	61
exp 1 (%)	0	100		100	0
exp 2 (%)	0	100		100	0
exp 3 (%)	0	100		100	0
Total	0	178	178	178	0	178
Moyenne	0	100	100	100	0	100
Ecartype	0	0	#DIV/0!	0	0	#DIV/0!
SEM	0	0	#DIV/0!	0	0	#DIV/0!
Transfection OFD1mCherry + MNRGFP
Figure :	CEP90			endogenous CEP83
8F	Cyt.	MT	Total	Cyt.	MT	Total
exp 1	0	65	65	60	5	65
exp 2	0	72	72	70	2	72
exp 3	0	71	71	62	9	71
exp 1 (%)	0	100		92.3077	7.69231
exp 2 (%)	0	100		97.2222	2.77778
exp 3 (%)	0	100		87.3239	12.6761
Total	0	208	208	192	16	208
Moyenne	0	100	100	92.3077	7.69231	100
Ecartype	0	0	#DIV/0!	4.94918	4.94918	#DIV/0!
SEM	0	0	#DIV/0!	2.85741	2.85741	#DIV/0!
Transfection CEP90+ MNRGFP
Figure :	OFD1mCherry			endogenous CEP83
8G	Cyt.	MT	Total	Cyt.	MT	Total
exp 1	0	48	48	6	42	48
exp 2	0	54	54	26	28	54
exp 3	0	45	45	17	28	45
exp 1 (%)	0	100		12.5	87.5
exp 2 (%)	0	100		48.1481	51.8519
exp 3 (%)	0	100		37.7778	62.2222
Total	0	147	147	49	98	147
Moyenne	0	100	100	33.3333	66.6667	100
Ecartype	0	0	#DIV/0!	18.3362	18.3362	#DIV/0!
SEM	0	0	#DIV/0!	10.5864	10.5864	#DIV/0!
Transfection CEP90+ MNRGFP
Figure :	OFD1mCherry			endogenous CEP89
8H	Cyt.	MT	Total	Cyt.	MT	Total
exp 1	0	55	55	12	43	55
exp 2	0	56	56	26	30	56
exp 3	0	74	74	38	36	74
exp 1 (%)	0	100		21.8182	78.1818
exp 2 (%)	0	100		46.4286	53.5714
exp 3 (%)	0	100		51.3514	48.6486
Total	0	185	185	76	109	185
Moyenne	0	100	100	41.0811	58.9189	100
Ecartype	0	0	#DIV/0!	15.8225	15.8225	#DIV/0!
SEM	0	0	#DIV/0!	9.13514	9.13514	#DIV/0!
Transfection CEP90+ MNRGFP
Figure :	OFD1mCherry			endogenous CEP164
8I	Cyt.	MT	Total	Cyt.	MT	Total
exp 1	0	89	89	44	45	89
exp 2	0	38	38	23	15	38
exp 3	0	73	73	40	33	73
exp 1 (%)	0	100		49.4382	50.5618
exp 2 (%)	0	100		60.5263	39.4737
exp 3 (%)	0	100		54.7945	45.2055
Total	0	200	200	107	93	200
Moyenne	0	100	100	53.5	46.5	100
Ecartype	0	0	#DIV/0!	5.54512	5.54512	#DIV/0!
SEM	0	0	#DIV/0!	3.20147	3.20147	#DIV/0!
