# Supplementary material for: The evolutionary conserved proteins CEP90, FOPNL, and OFD1 recruit centriolar distal appendage proteins to initiate their assembly
Source: PLoS Biol. 2022 Sep 7;20(9):e3001782. doi: 10.1371/journal.pbio.3001782 (PMC9484695; doi:10.1371/journal.pbio.3001782)
Supplement: S7 Data — (A) Raw data of the proteins identified in myc-BirA*-FOPNL + tet versus myc-BirA*+ tet, made with Qlucore to construct the volcanoplot. (B) Raw data corresponding to the heatmap. (C) Original western blot corresponding with S1D Fig. All raw data are included. Data corresponding with S1A, S1B and S1D Fig. (XLSX) [file pbio.3001782.s018.xlsx]

## Sheet: S1 A Fig
									Groups	for20-BirA+tet	BirA+tet	for20-BirA+tet	BirA+tet	BirA+tet
Accession	Confidence score	Description	Gene	Mass	Peptide count	Unique peptides	p-value	Fold change	Ids	1907003-F1	1907003-F9	1907003-F2	1907003-F7	1907003-F8
Q5VT66	59.47	Mitochondrial amidoxime-reducing component 1	MARC1	37.476	2	2	0.156211	2.02364		1928.12	1092.51	1090.95	705.12	477.879
Q15019	57.8	Septin-2	SEPT2	41.461	2	2	0.487922	0.137526		293.119	3477.53	18.4509	2873.2	15.3038
Q9UHD8	75.42	Septin-9	SEPT9	65.361	3	3	0.280363	27.011		790.669	0	144.935	3.97714	494.949
Q9NRG9	206.83	Aladin	AAAS	59.536	8	8	0.136155	6.89388		68779.1	7037.92	125246	6134.98	56517.8
P28288	520.11	ATP-binding cassette sub-family D member 3	ABCD3	75.428	11	11	0.904723	0.929493		270318	220081	76900	97849.9	173309
Q8NE71	1449.36	ATP-binding cassette sub-family F member 1	ABCF1	95.866	35	35	0.0685412	0.20907		58937.2	665073	65928.4	150078	265540
Q9UG63	268.95	ATP-binding cassette sub-family F member 2	ABCF2	71.245	9	9	0.772278	0.839444		14264.4	32114.8	27626.1	11040.8	37297.4
Q13085	1068.13	Acetyl-CoA carboxylase 1	ACACA	265.385	34	34	0.322148	0.733796		448725	630467	292441	523281	364673
P11310	31.92	Medium-chain specific acyl-CoA dehydrogenase, mitochondrial	ACADM	46.559	2	2	0.702866	0.386249		2118.4	73.1767	237.646	15239.8	5558.4
P49748	48.73	Very long-chain specific acyl-CoA dehydrogenase, mitochondrial	ACADVL	70.345	2	2	0.123657	0.0531222		824.133	1116.74	62.0228	15889.9	4344.34
P24752	95.84	Acetyl-CoA acetyltransferase, mitochondrial	ACAT1	45.171	3	3	0.677714	2.4379		3538.46	76.143	3881.37	8885.14	5192.25
Q9UKV3	300.38	Apoptotic chromatin condensation inducer in the nucleus	ACIN1	151.771	12	12	0.543393	1.62296		19665.1	18117.2	21772	26284.6	4351.9
P53396	132.86	ATP-citrate synthase	ACLY	120.762	5	5	0.488874	0.514976		4201.79	12327.8	7564.7	3475.45	30625.4
Q99798	97.63	Aconitate hydratase, mitochondrial	ACO2	85.372	4	3	0.366637	0.235593		1401.74	610.572	326.195	17044.7	2271.97
O00154	92.47	Cytosolic acyl coenzyme A thioester hydrolase	ACOT7	41.769	3	3	0.223925	2.56642		12957.5	4801.61	16255.7	2737.46	13758.5
Q9Y305	46.32	Acyl-coenzyme A thioesterase 9, mitochondrial	ACOT9	49.87	2	2	0.905451	1.37429		66.5075	5895.12	4093.2	34.8681	266.224
O95573	71.87	Long-chain-fatty-acid--CoA ligase 3	ACSL3	80.368	2	2	0.413976	1.5296		11186.6	5048.74	8524.19	4137.71	12455.3
P62736	78.26	Actin, aortic smooth muscle	ACTA2	41.982	2	2	0.239559	0.343821		44675.8	487548	150127	105749	262123
P60709	998.18	Actin, cytoplasmic 1	ACTB	41.71	17	17	0.666085	1.23935		2138500	1579320	2758510	1247110	3821330
P63261	136.15	Actin, cytoplasmic 2	ACTG1	41.766	2	2	0.839187	1.13459		48971.7	77998	213000	81032.2	115406
O43707	167.09	Alpha-actinin-4	ACTN4	104.788	6	6	0.260646	2.04763		3460.78	3926.59	9006.21	3367.94	1532.64
P61160	88	Actin-related protein 2	ACTR2	44.732	3	3	0.86883	1.07392		11075.3	10128.8	10806.7	6000.04	17395.8
P61158	134	Actin-related protein 3	ACTR3	47.341	8	8	0.326407	0.177916		214.38	8335.33	1644.69	471.009	9469.03
P55265	246.66	Double-stranded RNA-specific adenosine deaminase	ADAR	135.981	11	11	0.113793	0.253776		2669.54	29375.4	13460.9	21922.4	20466.3
P35611	153.12	Alpha-adducin	ADD1	80.905	5	5	0.239198	0.532171		8691.32	20681.5	5510.43	7288.27	14589.7
Q9UEY8	325.54	Gamma-adducin	ADD3	79.105	10	10	0.0286691	0.461856		7914.66	18804.7	8614.87	13519.4	22479.1
Q9H2P0	261.64	Activity-dependent neuroprotector homeobox protein	ADNP	123.485	11	11	0.332535	1.1842		20433.9	17468.3	26372.8	18572.4	23220.5
Q6IQ32	29.04	ADNP homeobox protein 2	ADNP2	122.755	2	2	0.471023	0.565003		3317.48	15698.5	2880.37	2726.21	3826.58
P55196	249.87	Afadin	AFDN	206.676	12	12	0.547362	1.47544		35644	15001.9	53843.5	65577.5	26608.2
P51825	19.83	AF4/FMR2 family member 1	AFF1	131.341	2	2	0.427314	16.403		1575.52	1068.95	2178.05	0	1347.45
Q9UHB7	333.15	AF4/FMR2 family member 4	AFF4	127.382	12	12	0.54683	0.420195		16090.2	37243.2	1530.62	14223.3	3109.89
Q9Y4W6	64.45	AFG3-like protein 2	AFG3L2	88.528	2	2	0.46336	6.57055		10756.9	11920.5	20182	70.5453	13409.5
Q9UPQ3	114.07	Arf-GAP with GTPase, ANK repeat and PH domain-containing protein 1	AGAP1	94.411	4	4	0.168155	2.95248		1804.06	1028.21	1209.34	555.097	219.374
Q53H12	106.34	Acylglycerol kinase, mitochondrial	AGK	47.107	4	4	0.870245	1.10508		30301.6	47017.4	58253.4	17770	65773.1
Q9NRZ7	45.68	1-acyl-sn-glycerol-3-phosphate acyltransferase gamma	AGPAT3	43.353	3	3	0.814377	2.78414		75.8935	9412.25	6675.77	0.131084	1775.38
Q8WYP5	1786.11	Protein ELYS	AHCTF1	252.342	46	46	0.83349	0.823645		373748	131810	92315.2	633933	137268
P23526	124.7	Adenosylhomocysteinase	AHCY	47.685	3	3	0.950631	0.953433		11990.8	5071.33	1859.08	5924.68	4041.72
Q09666	2733.11	Neuroblast differentiation-associated protein AHNAK	AHNAK	628.699	86	86	0.996689	0.996283		220261	44693.5	52618.3	242131	116592
O95831	303.39	Apoptosis-inducing factor 1, mitochondrial	AIFM1	66.859	9	9	0.79456	0.89351		53328	98806.7	64716.5	36495.3	78819.6
Q12904	391.11	Aminoacyl tRNA synthase complex-interacting multifunctional protein 1	AIMP1	34.331	11	10	0.715554	1.22207		114003	154991	113217	43445	119319
Q13155	60.41	Aminoacyl tRNA synthase complex-interacting multifunctional protein 2	AIMP2	35.326	2	2	0.960557	0.930329		1122.78	8884.7	960.456	339.751	460.729
Q9ULX6	153.28	A-kinase anchor protein 8-like	AKAP8L	71.604	4	4	0.0742692	0.64633		24880.7	29866.9	16281.6	32838.9	30789
Q99996	50.09	A-kinase anchor protein 9	AKAP9	453.387	3	3	0.264081	0.19588		437.729	287.883	64.709	3501.83	629.18
P02768	566.26	Serum albumin	ALB	69.321	15	15	0.184264	1.49923		95876.9	81830.3	147775	62187.9	98344.2
P54886	662.15	Delta-1-pyrroline-5-carboxylate synthase	ALDH18A1	87.248	15	15	0.750266	1.17604		68452.9	32844.2	57755.7	43438.8	107122
P51648	148.88	Fatty aldehyde dehydrogenase	ALDH3A2	54.813	6	6	0.640583	1.32937		36300.5	17122.4	19607.6	11267.2	41896.9
P49419	44.05	Alpha-aminoadipic semialdehyde dehydrogenase	ALDH7A1	58.45	2	2	0.886604	1.25459		143.233	17.4731	194.843	865.389	156.136
Q5BKT4	57.52	Dol-P-Glc:Glc(2)Man(9)GlcNAc(2)-PP-Dol alpha-1,2-glucosyltransferase	ALG10	55.569	2	2	0.329925	0.608333		8250.78	14099.1	4790.16	5760.89	13588.2
Q9BVK2	64.34	Probable dolichyl pyrophosphate Glc1Man9GlcNAc2 alpha-1,3-glucosyltransferase	ALG8	60.048	2	2	0.144733	1.39958		37803.1	26898.4	38293.8	21720.1	34388.2
Q8TCU4	150.78	Alstrom syndrome protein 1	ALMS1	460.683	7	7	0.841637	0.578469		112.803	594.414	2472.52	22197.2	57.6722
Q86V81	90.94	THO complex subunit 4	ALYREF	26.872	2	2	0.165001	198.205		8450.95	373.786	28853.3	0.292556	1308.23
Q9UJX3	50.4	Anaphase-promoting complex subunit 7	ANAPC7	66.813	2	2	0.874787	1.28348		789.198	1226.87	93.5666	48.1707	160.589
Q6UB99	1831.35	Ankyrin repeat domain-containing protein 11	ANKRD11	297.731	50	49	0.384382	0.258759		39142.8	1054300	39389.1	31393	105574
Q6UB98	61.95	Ankyrin repeat domain-containing protein 12	ANKRD12	235.507	2	2	0.331771	0.123866		474.452	6189.7	31.229	115.246	1330.36
O75179	90.23	Ankyrin repeat domain-containing protein 17	ANKRD17	274.088	5	5	0.137447	0.137521		2047.54	3808.04	265.507	13942.7	2902.71
Q9UPS8	54.09	Ankyrin repeat domain-containing protein 26	ANKRD26	196.202	2	2	0.613357	1.39288		21575	5472.17	7301.22	16937.2	7893.54
Q9NQW6	25.13	Anillin	ANLN	124.122	2	2	0.539904	12.0799		0	0	3218.31	0	103.573
P07355	77.86	Annexin A2	ANXA2	38.58	3	3	0.147163	2.71994		19808	6013.53	11859.9	2879.85	10332.5
O14617	917.66	AP-3 complex subunit delta-1	AP3D1	130.076	25	25	0.0823752	0.232508		22179	204372	42443.9	59677.7	188403
P25054	277.96	Adenomatous polyposis coli protein	APC	311.455	12	12	0.610343	2.00739		8215.44	1984.22	9077.29	28547	1405.51
P04114	28.79	Apolipoprotein B-100	APOB	515.283	2	2	0.783843	1.27834		3163.47	1495.44	421.444	717.586	686.71
P07741	115.11	Adenine phosphoribosyltransferase	APRT	19.595	3	3	0.317912	0.60646		26890.4	37322.9	16300.6	20178	54631.2
P48444	104.46	Coatomer subunit delta	ARCN1	57.174	5	5	0.630294	2.35577		5047.8	9109.56	6450.54	202.997	7685.33
P61204	67.64	ADP-ribosylation factor 3	ARF3	20.588	2	2	0.443375	0.231255		5451.44	841.234	158.977	9936.73	7804.33
Q8N6H7	161.08	ADP-ribosylation factor GTPase-activating protein 2	ARFGAP2	56.685	2	2	0.093165	4.99909		8520.38	3414.67	27681	5625.19	1509.4
P05089	202.33	Arginase-1	ARG1	34.713	4	4	0.151796	2.01825		14911.7	7094.67	6859.85	4058.1	4371
Q9NWB6	60.42	Arginine and glutamate-rich protein 1	ARGLU1	33.197	2	2	0.24142	1.81488		60682.2	36714.6	33335.5	27757.8	14934.2
Q5T5U3	97.98	Rho GTPase-activating protein 21	ARHGAP21	217.198	5	5	0.381851	0.282497		2257.61	784.385	230.878	8720.8	2440.17
P52565	152.4	Rho GDP-dissociation inhibitor 1	ARHGDIA	23.193	5	5	0.876675	1.11802		87049.5	51182	84366.9	41542	211813
Q92974	44.43	Rho guanine nucleotide exchange factor 2	ARHGEF2	111.473	2	2	0.126058	9.60991		1860.08	470.814	557.236	40.2128	62.8037
Q8IVW6	195.02	AT-rich interactive domain-containing protein 3B	ARID3B	60.6	6	6	0.220871	4.79475		190768	6582.9	115360	64145.3	70138.8
Q66PJ3	181.49	ADP-ribosylation factor-like protein 6-interacting protein 4	ARL6IP4	44.888	5	5	0.615222	0.638962		79679.5	195030	27630.1	30205.5	67217.3
Q8N6S5	74.67	ADP-ribosylation factor-like protein 6-interacting protein 6	ARL6IP6	24.66	2	2	0.943625	0.946552		38924.7	35357.8	21457.4	11495.7	70024.4
O15143	86.67	Actin-related protein 2/3 complex subunit 1B	ARPC1B	40.923	2	2	0.956852	0.814265		0	512.073	902.324	0	98.0425
O15144	34.01	Actin-related protein 2/3 complex subunit 2	ARPC2	34.311	3	3	0.800839	0.810003		4807.68	13515.3	6834.3	2207.08	11880.7
P59998	50.56	Actin-related protein 2/3 complex subunit 4	ARPC4	19.654	2	2	0.348699	5.37322		13679.7	619.577	11409.2	838.748	24186
P32121	174	Beta-arrestin-2	ARRB2	46.077	6	5	0.995219	1.00929		308.901	641.769	1977.65	162.105	4464.11
Q9H1I8	48.97	Activating signal cointegrator 1 complex subunit 2	ASCC2	86.306	2	2	0.387814	2.92889		3450.56	1150.6	709.859	980.258	135.276
Q8N3C0	107.52	Activating signal cointegrator 1 complex subunit 3	ASCC3	251.301	3	3	0.00110979	19.7409		93607.4	6471.67	84018.9	3732.17	3753.65
P08243	58.85	Asparagine synthetase [glutamine-hydrolyzing]	ASNS	64.329	4	4	0.78492	1.1317		14477.1	23962.8	40055.7	16413.5	24495.2
Q12797	115.98	Aspartyl/asparaginyl beta-hydroxylase	ASPH	85.809	3	3	0.727214	1.40694		6118.82	12018.6	11131.5	1542.63	10886.6
Q8IZT6	59.3	Abnormal spindle-like microcephaly-associated protein	ASPM	409.54	2	2	0.128201	0.292031		13400.8	58274.8	7486.79	14802.4	46777.4
Q9NVM9	23.13	Protein asunder homolog	ASUN	80.174	2	2	0.554455	4.9127		1335.31	1737.07	481.008	567.796	4.4018
Q6PL18	69.81	ATPase family AAA domain-containing protein 2	ATAD2	158.456	4	4	0.297725	1.4915		5906.63	4634.85	5119.45	4765.71	2268.88
Q9NVI7	381.84	ATPase family AAA domain-containing protein 3A	ATAD3A	71.325	9	9	0.130836	2.64581		113030	105735	188002	35031.3	45153
Q5T9A4	594.11	ATPase family AAA domain-containing protein 3B	ATAD3B	72.527	13	13	0.232476	2.31939		357766	262151	208382	68868.3	90364.4
Q96QE3	206.48	ATPase family AAA domain-containing protein 5	ATAD5	207.441	8	8	0.859762	0.917236		11167.7	16215.4	6433.78	5578.57	8724.72
Q6VMQ6	72.69	Activating transcription factor 7-interacting protein 1	ATF7IP	136.31	3	3	0.366344	0.394859		13790.1	10611.9	2348.15	8134.09	34674.6
P31939	76.96	Bifunctional purine biosynthesis protein PURH	ATIC	64.575	4	4	0.775497	0.532993		53.7792	2544.56	5287.07	2054.36	191.553
Q9HD20	124.58	Manganese-transporting ATPase 13A1	ATP13A1	132.87	5	5	0.543633	1.92508		9589.51	8745.24	10757.7	1223.83	13722.6
P05023	245.75	Sodium/potassium-transporting ATPase subunit alpha-1	ATP1A1	112.824	8	7	0.533881	1.59616		13622.3	10214.2	34980.2	7720.52	32436
P16615	805.19	Sarcoplasmic/endoplasmic reticulum calcium ATPase 2	ATP2A2	114.683	24	24	0.755919	1.134		86593.2	143285	187501	124980	79222.8
P25705	452.58	ATP synthase subunit alpha, mitochondrial	ATP5A1	59.714	11	11	0.721473	1.38369		126593	31784.5	159912	119588	286029
P06576	203.08	ATP synthase subunit beta, mitochondrial	ATP5B	56.525	7	7	0.250866	2.0698		48518.5	18935.6	78001.9	22275	62249.9
P56134	38.46	ATP synthase subunit f, mitochondrial	ATP5J2	10.911	2	2	0.970623	1.06509		18616.8	37801.9	2579.68	7997.83	911.101
Q93050	42.57	V-type proton ATPase 116 kDa subunit a isoform 1	ATP6V0A1	96.35	2	2	0.497786	1.42463		14511.9	12592.4	18654.8	6071.8	20148.2
P46100	955.65	Transcriptional regulator ATRX	ATRX	282.411	29	28	0.169561	0.340958		14700.2	81678.5	9196.49	24957.4	19454.1
Q99700	60.8	Ataxin-2	ATXN2	140.196	2	2	0.282458	3.46755		7848.28	1559.85	1111.59	334.312	1185.16
Q8WWM7	48.02	Ataxin-2-like protein	ATXN2L	113.304	2	2	0.286716	0.152697		120.418	5367.74	5850.42	6701.09	4617.32
Q9ULK2	82.19	Ataxin-7-like protein 1	ATXN7L1	91.457	3	3	0.277847	46.3501		7638.1	466.041	1824.24	0	1120.79
Q14CW9	109.52	Ataxin-7-like protein 3	ATXN7L3	38.627	4	4	0.661472	0.363972		299.75	5109.67	1142.3	71.9029	11310
Q9Y679	33.82	Ancient ubiquitous protein 1	AUP1	52.995	2	2	0.352658	0.0257697		0	3729.24	7458.52	4486.4	2249.72
Q96GD4	57.91	Aurora kinase B	AURKB	39.286	3	3	0.954415	0.943726		1016.41	5631.97	1657.09	596.402	774.256
P25311	161.22	Zinc-alpha-2-glycoprotein	AZGP1	34.237	6	6	0.106628	7.08794		35408.8	1709.65	28253.3	15857.1	3277.77
Q96L58	34.13	Beta-1,3-galactosyltransferase 6	B3GALT6	37.114	2	2	0.745206	2.04343		120.588	52.4287	4.48627	0	28.1278
O95816	207.6	BAG family molecular chaperone regulator 2	BAG2	23.757	5	5	0.247125	2.42827		32051.3	43628.9	64983	14770.9	10301.4
O75531	47.66	Barrier-to-autointegration factor	BANF1	10.052	2	2	0.659349	0.318557		565.005	98307.5	2643.34	229.371	2503.91
Q8IXM2	403.18	Chromatin complexes subunit BAP18	BAP18	17.889	12	12	0.154779	0.524506		45970.9	100846	40082.9	48704.6	111604
Q9NR55	31.58	Basic leucine zipper transcriptional factor ATF-like 3	BATF3	14.458	2	2	0.272228	2.33841		5.46817	0	0.018449	0	0
Q9NRL2	190.13	Bromodomain adjacent to zinc finger domain protein 1A	BAZ1A	178.592	9	9	0.0252667	2.20754		37497.7	11721.9	30451.1	18050.2	16951.4
Q9UIG0	466.66	Tyrosine-protein kinase BAZ1B	BAZ1B	170.796	13	13	0.00735762	0.306195		13105	47822.9	10272.3	35934.9	31660
Q9UIF9	1317.44	Bromodomain adjacent to zinc finger domain protein 2A	BAZ2A	211.065	39	39	0.39611	0.622377		38591.7	90342.9	49563.2	34243.9	112160
Q8WY36	593.68	HMG box transcription factor BBX	BBX	105.064	20	20	0.452957	0.347548		18548.6	408515	39430.3	16593.2	69506.5
O75934	87.92	Pre-mRNA-splicing factor SPF27	BCAS2	26.115	3	3	0.685042	1.89993		343.142	1175.21	219.657	92.5636	27.7369
Q9NYF8	635.36	Bcl-2-associated transcription factor 1	BCLAF1	106.059	26	26	0.433873	1.64922		26287.4	34685.7	32500.3	19929.4	8053.28
Q6W2J9	500.05	BCL-6 corepressor	BCOR	192.069	19	19	0.00324197	2.79072		70243.3	30659.1	93271.5	26735.1	29767.3
P54132	280.41	Bloom syndrome protein	BLM	158.901	11	11	0.667604	1.16034		16711.5	17421.5	35197.1	20399.5	25693.3
Q13867	69.39	Bleomycin hydrolase	BLMH	52.528	3	3	0.0695531	1.26885		49286.2	44678.6	50723.5	35715.6	38345.9
P35226	146.18	Polycomb complex protein BMI-1	BMI1	36.925	5	5	0.68577	0.854384		10450.7	22837.1	14429	9401.94	13827.9
Q14692	107.99	Ribosome biogenesis protein BMS1 homolog	BMS1	145.716	3	3	0.998964	0.998791		2700.99	7279.45	6735.32	8464.51	1263.86
Q8NFC6	372.07	Biorientation of chromosomes in cell division protein 1-like 1	BOD1L1	330.266	12	12	0.781401	1.28659		1606.76	4669.51	14174.5	3763.76	2903.83
Q9H3K6	33.55	BolA-like protein 2	BOLA2	10.11	3	3	0.562902	2.69549		13683.8	3893.87	8750.32	539.493	31846.7
Q14137	88.7	Ribosome biogenesis protein BOP1	BOP1	83.577	5	5	0.802644	1.12834		19174	23509.3	13408.5	7700.22	15851.9
Q12830	615.84	Nucleosome-remodeling factor subunit BPTF	BPTF	338.054	22	22	0.503266	0.601164		13635.5	51634.9	12357.5	8576.36	22734.1
P38398	210.72	Breast cancer type 1 susceptibility protein	BRCA1	207.592	7	7	0.161975	4.0739		27897.5	2157.9	28180.6	10264.1	14719.4
P51587	111.21	Breast cancer type 2 susceptibility protein	BRCA2	383.963	4	4	0.972093	1.01736		11706.5	15586.1	7409.64	5073.93	9701.39
P25440	226.09	Bromodomain-containing protein 2	BRD2	88.006	8	8	0.206265	0.311118		1720.94	6098.8	620.395	1289.79	4657.05
Q15059	267.02	Bromodomain-containing protein 3	BRD3	79.492	9	9	0.274498	1.86969		36922.3	24263	22857.4	8043.11	19221.9
O60885	498.96	Bromodomain-containing protein 4	BRD4	152.124	13	13	0.443778	2.14736		16763.5	3723.01	30028.3	8787.01	34864.9
Q9NPI1	1377.02	Bromodomain-containing protein 7	BRD7	74.092	29	29	0.308117	0.37824		21713.9	277442	56339.8	55771	51103.2
Q9H8M2	989.86	Bromodomain-containing protein 9	BRD9	66.958	23	23	0.606356	0.505178		34659.6	248252	102219	20899.4	315262
Q9BX63	58.71	Fanconi anemia group J protein	BRIP1	140.789	3	3	0.477379	0.119396		7203.98	8096.26	19.2229	10735.1	348.361
Q8TDN6	53.72	Ribosome biogenesis protein BRX1 homolog	BRIX1	41.375	2	2	0.926716	0.792889		3619.98	2071.44	19.1075	75.4193	233.601
Q9NSI6	53.05	Bromodomain and WD repeat-containing protein 1	BRWD1	262.772	3	3	0.70165	1.3567		2360.92	5989.91	3204.39	969.412	1435.03
O43684	286.22	Mitotic checkpoint protein BUB3	BUB3	37.131	7	7	0.473494	0.771392		24856.6	25851.7	20704.9	21010.3	46830.2
Q9BRD0	242.29	BUD13 homolog	BUD13	70.478	10	10	0.203213	2.72792		5098.4	963.194	2981.78	858.429	3531.42
P41223	57.44	Protein BUD31 homolog	BUD31	16.989	3	3	0.349364	1.70066		2732.44	2775.88	1943.45	947.106	946.312
Q13895	64.36	Bystin	BYSL	49.57	4	4	0.913941	0.821264		147.964	4570.35	858.964	192.301	93.071
Q7L1Q6	58.08	Basic leucine zipper and W2 domain-containing protein 1	BZW1	48.013	2	2	0.287529	21.9118		8039.76	1935.39	8530.92	9.35327	2982.6
Q9Y6E2	41.61	Basic leucine zipper and W2 domain-containing protein 2	BZW2	48.132	2	2	0.727218	0.822537		2273.16	2857.33	2689.96	1565.93	6072.47
Q9H6J7	489.59	UPF0705 protein C11orf49	C11orf49	37.329	12	12	0.273494	2.91043		860728	72787.1	586375	397423	502786
Q6ZUT1	67.05	Uncharacterized protein C11orf57	C11orf57	34.089	3	3	0.0336046	0.167972		2459.7	25312.4	8212.14	22180.4	34119.1
Q96C57	181.42	Uncharacterized protein C12orf43	C12orf43	28.153	5	5	0.316907	0.699048		13470.9	17845.2	22620	26875.9	32466.1
Q9Y224	42.53	UPF0568 protein C14orf166	C14orf166	28.051	2	2	0.576218	0.110399		0	654.584	4232.29	60.7317	5147.42
Q8N9M1	12.29	Uncharacterized protein C19orf47	C19orf47	44.718	2	2	0.429083	1.91755		5136.48	2686.98	8934.91	1670.42	9824.35
Q07021	78.27	Complement component 1 Q subcomponent-binding protein, mitochondrial	C1QBP	31.343	2	2	0.461144	0.287246		670.188	9751.67	5021.08	971.602	27489.1
Q8NDD1	131.08	Uncharacterized protein C1orf131	C1orf131	32.746	5	5	0.153015	5.28378		49022.8	6239.85	25636.5	2257.56	21440.6
Q9BRJ6	196.14	Uncharacterized protein C7orf50	C7orf50	22.07	4	4	0.230111	2.25357		113854	24959.5	55840.1	24171.4	73415.5
Q9H7E9	53.6	UPF0488 protein C8orf33	C8orf33	24.977	2	2	0.775908	1.34463		4505.24	1902.68	1963.28	718.673	7912.98
P54289	39.56	Voltage-dependent calcium channel subunit alpha-2/delta-1	CACNA2D1	124.49	2	2	0.876357	0.730436		102.509	2647.4	118.917	29.1763	44.7105
Q8WUQ7	188.6	Cactin	CACTIN	88.648	8	8	0.352222	0.433416		17991.2	15435.9	4209.41	11594.7	45229.1
Q9HB71	103.81	Calcyclin-binding protein	CACYBP	26.194	4	4	0.337095	0.39126		7180.52	20338.2	3626.78	3930.59	27755.7
P27708	193.65	CAD protein	CAD	242.829	6	6	0.564936	0.715568		8799.74	9312.1	13435.6	11654.7	32328.8
P27797	54.83	Calreticulin	CALR	48.112	3	3	0.147822	0.50109		10050.8	22484.9	18678.9	21848.8	41616.2
Q13557	40.03	Calcium/calmodulin-dependent protein kinase type II subunit delta	CAMK2D	56.334	2	2	0.149605	0.501124		3279.74	10104.6	2678.67	4890.76	4187.03
Q5T5Y3	41.04	Calmodulin-regulated spectrin-associated protein 1	CAMSAP1	177.861	3	3	0.241121	5.08052		9529.03	2433.45	2685.69	1939.48	209.183
P27824	92.7	Calnexin	CANX	67.526	3	3	0.270871	0.536197		19556.2	25376.4	6764.27	14790.9	26294.3
Q14444	100.88	Caprin-1	CAPRIN1	78.318	3	3	0.92451	0.812261		152.415	10102.7	13697.1	871.082	639.587
P52907	69.68	F-actin-capping protein subunit alpha-1	CAPZA1	32.902	2	2	0.613554	0.606757		9584.74	17664.9	3623.19	2760.85	18784.9
P47755	104.28	F-actin-capping protein subunit alpha-2	CAPZA2	32.929	4	4	0.672873	1.95641		16944.8	41579.8	29367.9	1268.4	28109.2
P47756	248.98	F-actin-capping protein subunit beta	CAPZB	31.331	8	8	0.262357	0.609912		22756.9	36698.5	14380.2	18208.6	39047.5
P31944	121.92	Caspase-14	CASP14	27.662	4	4	0.149955	2.43891		74220.6	11924.2	34587.1	24891.2	30206.2
P04040	144.57	Catalase	CAT	59.719	3	3	0.331176	2.37197		15144	3018.94	6836.69	12179.2	2147
P16152	70.18	Carbonyl reductase [NADPH] 1	CBR1	30.356	3	3	0.187458	3.01274		4128.45	4576.28	7253.13	944.949	1385.68
Q14781	82.25	Chromobox protein homolog 2	CBX2	56.046	3	3	0.638957	0.816598		4157.34	6820.04	4093.33	2762.84	6841.8
Q13185	329.37	Chromobox protein homolog 3	CBX3	20.798	7	7	0.0831635	0.416158		66012.7	149026	32053.4	84738.1	106938
P45973	286.86	Chromobox protein homolog 5	CBX5	22.211	9	9	0.497662	1.44614		16488.5	19883.2	24242.9	6807.08	19524.2
Q9HC52	107.82	Chromobox protein homolog 8	CBX8	43.369	4	4	0.992262	0.995091		3682.75	8217.37	5985.99	2591.58	4932.61
Q6P1N0	56.67	Coiled-coil and C2 domain-containing protein 1A	CC2D1A	103.998	2	2	0.493507	2.94445		1239.52	494.195	5995.26	256.222	6267.11
Q8IX12	80.13	Cell division cycle and apoptosis regulator protein 1	CCAR1	132.739	3	3	0.165628	0.28114		1069.47	7468.71	550.674	1600.19	1701.81
Q8N163	56.92	Cell cycle and apoptosis regulator protein 2	CCAR2	102.838	3	3	0.508933	2.76177		6233.89	5109.42	6078.44	275.649	7862.01
Q96M89	338.97	Coiled-coil domain-containing protein 138	CCDC138	76.171	9	9	0.0251627	20.4978		157083	3298.62	38360.3	2098.48	7846.2
Q49A88	203.62	Coiled-coil domain-containing protein 14	CCDC14	106.236	5	5	0.0141194	31.5984		42565.8	700.497	17715.1	2072.02	452.183
Q5T9S5	313	Coiled-coil domain-containing protein 18	CCDC18	168.857	10	10	0.0019736	54.9892		54109.4	1263.31	128868	2130.73	1300.93
Q96MW1	45.8	Coiled-coil domain-containing protein 43	CCDC43	25.233	2	2	0.245852	3.21785		28692.3	8772.6	21237.5	20981.9	2452.63
Q96A33	70.27	Coiled-coil domain-containing protein 47	CCDC47	55.838	4	4	0.358023	4.0363		6702.4	6571.66	15135	358.777	6589.76
Q8IVM0	57.66	Coiled-coil domain-containing protein 50	CCDC50	35.8	2	2	0.972181	0.976505		5127.35	2451.26	2642.18	2369.91	9218.01
Q9BR77	50.28	Coiled-coil domain-containing protein 77	CCDC77	57.45	4	4	0.0197528	21.1961		13962.1	408.959	6117.12	203.131	997.756
Q9H6F5	397.94	Coiled-coil domain-containing protein 86	CCDC86	40.211	12	12	0.0393987	7.42632		39836.9	7555.1	134337	7469.81	16937.5
O60563	74.63	Cyclin-T1	CCNT1	80.634	2	2	0.77442	0.615906		250.155	4550.99	14994.5	2890.14	2363.99
P78371	145.13	T-complex protein 1 subunit beta	CCT2	57.452	5	5	0.208251	2.11638		32772	13940.2	32658.2	8731.3	30346.7
P49368	107.11	T-complex protein 1 subunit gamma	CCT3	60.495	4	4	0.986259	1.01953		4511.67	19066.7	13143.6	1751.05	12906.4
P50991	287.78	T-complex protein 1 subunit delta	CCT4	57.888	8	7	0.825567	1.30869		7282.4	12207.6	19119.4	1914.98	31355.4
P48643	121.78	T-complex protein 1 subunit epsilon	CCT5	59.633	5	4	0.582215	2.75343		4568.32	4725.15	8099.01	186.703	12220.6
P40227	105.02	T-complex protein 1 subunit zeta	CCT6A	57.988	3	2	0.511255	1.33694		5091.09	5054.49	11582	4508.72	8314.2
Q99832	136.82	T-complex protein 1 subunit eta	CCT7	59.329	6	6	0.554045	0.725023		17165.6	17712.6	14436.9	12944	44647.4
P50990	326.66	T-complex protein 1 subunit theta	CCT8	59.583	9	9	0.796295	0.890942		58107.5	35944.5	54645.7	65478	107499
O15446	1751.47	DNA-directed RNA polymerase I subunit RPA34	CD3EAP	54.951	33	33	0.0248021	0.0878528		49774.7	779839	103517	421026	1661310
P13987	48.37	CD59 glycoprotein	CD59	14.168	2	2	0.727656	1.93221		3310.4	111.547	2662.35	3777.56	8607.64
Q13042	106.35	Cell division cycle protein 16 homolog	CDC16	71.609	3	3	0.925965	0.930785		9673.1	16449.4	8927.62	3328.89	18174.2
P30260	272.97	Cell division cycle protein 27 homolog	CDC27	91.809	7	6	0.983023	0.965721		3438.77	12088	5567.23	447.906	17177.8
O60508	773.54	Pre-mRNA-processing factor 17	CDC40	65.479	25	24	0.44337	0.515088		9604.81	59573.5	69739.5	52626.6	40462.1
Q99459	763.81	Cell division cycle 5-like protein	CDC5L	92.194	19	19	0.224399	2.64923		27908.6	29951.8	37564.2	10859.3	5612.9
Q6P1J9	109.1	Parafibromin	CDC73	60.539	3	3	0.281678	1.49361		9922.69	12308.3	15476	7191.42	6452.1
Q69YH5	158.7	Cell division cycle-associated protein 2	CDCA2	112.606	6	6	0.890248	0.904492		2936.6	2153.72	6047.49	11053.6	4248.34
Q96FF9	105.77	Sororin	CDCA5	27.583	4	4	0.293032	3.14136		11482.3	12001.5	10255	1080.31	3179.15
Q53HL2	188.97	Borealin	CDCA8	31.304	5	5	0.508157	0.674292		5137.75	21936.9	15006.5	10901.5	9233.63
P19022	41.97	Cadherin-2	CDH2	99.747	2	2	0.943698	1.11781		1349.87	179.96	2537.64	4789.44	5266.51
P06493	185.71	Cyclin-dependent kinase 1	CDK1	34.074	5	4	0.36822	1.52044		42822.9	16848.4	51399	41402.2	42117.4
P21127	574.33	Cyclin-dependent kinase 11B	CDK11B	92.65	20	20	0.0527702	2.60971		53374.5	21614.2	30120.1	12425.9	13503.3
Q9NYV4	1335.45	Cyclin-dependent kinase 12	CDK12	164.054	32	31	0.206723	0.362137		29835.8	90689.5	10711.5	23810.2	55711.2
Q14004	465.65	Cyclin-dependent kinase 13	CDK13	164.823	13	11	0.767395	0.668983		20379.8	29756	1890.59	2882.88	9312.09
Q03701	270.75	CCAAT/enhancer-binding protein zeta	CEBPZ	120.898	11	11	0.0768981	5.82778		20411.4	5950.88	11438.5	1103.24	2745.37
Q03188	282.81	Centromere protein C	CENPC	106.769	10	10	0.133983	3.16895		42945.1	17278.2	28344.5	16274.4	4745.95
P49454	532.21	Centromere protein F	CENPF	367.537	22	21	0.110916	0.386348		2852.71	16442.9	5767	10478.8	6715.61
Q7L2Z9	113.78	Centromere protein Q	CENPQ	30.576	2	2	0.538962	1.59711		5124.94	7885.19	3893.22	1704.74	1627.5
Q71F23	214.13	Centromere protein U	CENPU	47.493	7	7	0.0164482	6.87021		13348.1	4183.32	30085.7	2786.17	2129.27
Q7Z7K6	448	Centromere protein V	CENPV	29.927	8	8	0.934006	0.898627		30086.5	241532	165691	17642.6	113824
Q6ZU80	88.51	Centrosomal protein of 128 kDa	CEP128	127.937	6	6	0.464662	3.43507		295.622	763.354	9884.63	173.174	932.249
Q9UPN4	734.35	Centrosomal protein of 131 kDa	CEP131	122.075	15	15	0.0135915	17.6583		165735	6364.08	110409	4218.37	16745.6
O94986	91.03	Centrosomal protein of 152 kDa	CEP152	195.504	3	3	0.96926	1.08943		4349.57	67.9172	357.356	4516.07	4886.4
Q5SW79	470.82	Centrosomal protein of 170 kDa	CEP170	175.187	18	18	0.323115	1.86251		49708.4	16448.9	40348.5	53902.8	15679.8
Q9Y4F5	33.34	Centrosomal protein of 170 kDa protein B	CEP170B	171.584	3	3	0.302528	2.07675		33391	4909.47	14517.1	14475.1	16767.1
Q8TEP8	266.57	Centrosomal protein of 192 kDa	CEP192	213.013	12	12	0.174232	6.17284		48609.1	1267.64	28295.3	14203.8	12044.6
Q5VT06	1377.34	Centrosome-associated protein 350	CEP350	350.716	42	42	0.00498279	16.4401		256238	7369.33	120764	14067.4	11817.2
Q9P209	83.48	Centrosomal protein of 72 kDa	CEP72	71.673	4	4	0.332966	3.26494		8750.7	714.989	2839.26	762.59	6526.1
P23528	171.05	Cofilin-1	CFL1	18.491	4	4	0.14658	1.57737		120909	60687.8	143155	86307.5	110777
Q9P2M7	95.83	Cingulin	CGN	136.304	4	4	0.326391	0.0315257		0	163.421	491.227	174.431	12189.8
Q13111	44.03	Chromatin assembly factor 1 subunit A	CHAF1A	106.86	3	3	0.236129	4.48906		2067.44	3124.02	7382.24	741.999	284.347
Q96JM3	546.45	Chromosome alignment-maintaining phosphoprotein 1	CHAMP1	89.043	18	18	0.383185	1.57766		103954	76255.3	64972.6	67046.8	27648.3
Q9NX63	187.09	MICOS complex subunit MIC19	CHCHD3	26.136	5	5	0.256926	2.46004		56225.6	70914.6	90014.7	13703.5	24887.3
O14646	42.14	Chromodomain-helicase-DNA-binding protein 1	CHD1	196.567	2	2	0.73655	3.26382		1236.28	2218.65	29.1341	0	88.6157
Q86WJ1	66.97	Chromodomain-helicase-DNA-binding protein 1-like	CHD1L	100.921	4	4	0.281398	2.50526		7881.12	9290.45	8629.83	1490.32	2576.37
Q12873	818.66	Chromodomain-helicase-DNA-binding protein 3	CHD3	226.45	24	24	0.459269	0.687763		80625.7	183597	55878.6	62099.9	81527.8
Q14839	3335.1	Chromodomain-helicase-DNA-binding protein 4	CHD4	217.867	72	72	0.535268	0.681292		241989	602994	156721	148687	260495
Q8TD26	1314.68	Chromodomain-helicase-DNA-binding protein 6	CHD6	305.22	39	39	0.183225	0.10248		3825.78	246503	3769.11	7342.07	28111
Q9P2D1	2263.3	Chromodomain-helicase-DNA-binding protein 7	CHD7	335.717	71	71	0.22501	0.332776		37660.1	383179	107939	78249.1	234560
Q9HCK8	446.42	Chromodomain-helicase-DNA-binding protein 8	CHD8	290.338	16	16	0.180988	0.359913		47042.9	388884	71911.8	106361	102035
Q8IWX8	137.99	Calcium homeostasis endoplasmic reticulum protein	CHERP	103.637	6	6	0.877806	1.12123		24334.7	5976.6	12358.5	19912.4	31090.3
Q86X95	126.85	Corepressor interacting with RBPJ 1	CIR1	52.281	4	4	0.585146	0.648988		4533.84	22378	5465.39	5436.69	3709.07
Q9ULV3	94.71	Cip1-interacting zinc finger protein	CIZ1	99.983	4	4	0.306344	0.0933908		26.6499	6818.63	4147.19	2687.64	2461.46
Q8WWK9	91.63	Cytoskeleton-associated protein 2	CKAP2	76.939	4	4	0.940328	1.06519		22227.5	27687.4	6029.07	7295.88	6354.37
Q07065	863.54	Cytoskeleton-associated protein 4	CKAP4	65.983	16	16	0.247558	4.17276		85913.9	40561	59724.8	3727.84	33457.2
Q14008	329.12	Cytoskeleton-associated protein 5	CKAP5	225.352	11	11	0.0399752	0.591998		13057.7	26365.7	16014.5	20010.9	27625.2
P12277	579.52	Creatine kinase B-type	CKB	42.617	10	10	0.372911	1.64435		122931	161309	326514	75966.5	147598
P12532	56.82	Creatine kinase U-type, mitochondrial	CKMT1A	47.007	2	2	0.00358016	3.33846		39515.3	13418.6	36119.1	11676.1	9249.29
Q7Z460	43.84	CLIP-associating protein 1	CLASP1	169.346	2	2	0.0992296	0.0140258		21.2413	2821.22	0	85.6571	146.822
O00299	120.53	Chloride intracellular channel protein 1	CLIC1	26.906	3	3	0.959647	1.19092		27.7177	37.5767	18477.1	610.093	9464.98
Q14677	120.8	Clathrin interactor 1	CLINT1	68.216	5	5	0.443765	2.54144		12775.6	11234.8	17816.7	15836.6	1175.84
Q96JQ2	40.79	Calmin	CLMN	111.582	2	2	0.758953	2.8963		1331.34	7.33544	5285.53	13389.3	7822.58
Q92989	50.57	Polyribonucleotide 5'-hydroxyl-kinase Clp1	CLP1	47.615	2	2	0.413619	3.96143		306.34	382.883	535.21	11.1472	250.211
O76031	144.71	ATP-dependent Clp protease ATP-binding subunit clpX-like, mitochondrial	CLPX	69.181	7	7	0.594566	0.567474		6951.88	1759.35	1038.78	8030.39	7516.36
Q00610	336.08	Clathrin heavy chain 1	CLTC	191.493	11	11	0.144818	0.220972		13014.2	21558.3	2188.59	15301.1	42709.8
Q8NFW8	75.82	N-acylneuraminate cytidylyltransferase	CMAS	48.349	5	5	0.467562	1.64556		13942.3	22232.1	33286.4	6099.16	16546.7
Q9P003	96.8	Protein cornichon homolog 4	CNIH4	16.082	4	4	0.801416	1.53756		49049.9	10519.7	6163.96	1887.08	72854.6
A5YKK6	108.68	CCR4-NOT transcription complex subunit 1	CNOT1	266.768	6	6	0.920734	1.18197		1200.02	3588.2	57894	6279.73	15563.1
O75175	174.33	CCR4-NOT transcription complex subunit 3	CNOT3	81.822	4	4	0.222382	0.310706		146.793	1283.79	1128.32	1407.67	1243.56
Q8N137	37.1	Centrobin	CNTROB	101.191	2	2	0.197156	3.1219		18476.2	2324.72	18338.1	5967.8	14774.3
P38432	306.62	Coilin	COIL	62.57	9	9	0.0437689	0.480052		45975.4	116567	36566.8	74359	71886.7
P53621	269.36	Coatomer subunit alpha	COPA	138.258	10	10	0.388557	1.82123		20114.9	31903.2	39581.4	15558.7	7492.31
Q9UBF2	103.41	Coatomer subunit gamma-2	COPG2	97.56	4	4	0.224016	0.231396		1477.8	3458.5	5495.03	25823.1	20912.9
Q8NI60	87.66	Atypical kinase COQ8A, mitochondrial	COQ8A	71.904	2	2	0.49472	1.60343		6461.29	4579.55	8874.98	2152.53	10685.9
Q7KZN9	61.28	Cytochrome c oxidase assembly protein COX15 homolog	COX15	46	3	3	0.541427	2.50361		2191.8	1034.6	4670.49	248.722	8110.65
Q10570	353.74	Cleavage and polyadenylation specificity factor subunit 1	CPSF1	160.782	11	11	0.339086	0.768407		11470.5	21778.3	13075.1	11849.7	15686.9
Q9P2I0	373.28	Cleavage and polyadenylation specificity factor subunit 2	CPSF2	88.431	14	14	0.598054	0.499346		3687.82	20628.9	2401.55	1019.29	10067.3
Q9UKF6	141.76	Cleavage and polyadenylation specificity factor subunit 3	CPSF3	77.436	6	6	0.673609	0.739925		5179.32	9936.9	1979.84	2644.66	3084.39
O95639	397.27	Cleavage and polyadenylation specificity factor subunit 4	CPSF4	30.235	12	12	0.0797029	4.57517		13595.2	1489.24	16763	3446.26	6999.49
Q8N684	90.44	Cleavage and polyadenylation specificity factor subunit 7	CPSF7	52.018	2	2	0.784458	1.50216		396.516	3087.55	1189.77	303.15	102.133
Q9H3G5	47.2	Probable serine carboxypeptidase CPVL	CPVL	54.129	2	2	0.583667	7.1828		575.668	754.274	1576.91	0	3094.27
Q92793	40.14	CREB-binding protein	CREBBP	265.182	2	2	0.684009	4.73965		0	40.3529	3615.53	0	50.5992
Q9BZJ0	238.81	Crooked neck-like protein 1	CRNKL1	100.389	7	7	0.717911	1.60363		2587.74	4847.19	1733	226.492	2097.61
Q5TZA2	688.24	Rootletin	CROCC	228.388	20	19	0.288577	2.04094		174619	62824.9	57248.9	67371	27777.5
O75390	62.29	Citrate synthase, mitochondrial	CS	51.68	2	2	0.258308	0.46677		16270.3	14482.5	11789.6	60730.6	29701.7
O75534	63.84	Cold shock domain-containing protein E1	CSDE1	88.829	3	3	0.97302	0.914192		36.0623	304.483	10288	216.407	4488.78
P55060	329.22	Exportin-2	CSE1L	110.346	8	8	0.248278	1.82376		71718.9	31788.8	57922.9	21580	64342.1
Q9Y6M4	91.47	Casein kinase I isoform gamma-3	CSNK1G3	51.356	4	4	0.913521	1.13867		692.089	4927.02	9369.53	1334.55	1701.02
P67870	20.74	Casein kinase II subunit beta	CSNK2B	24.926	2	2	0.957662	1.17794		93.4307	666.944	98.5691	0	810.75
Q1MSJ5	107.92	Centrosome and spindle pole-associated protein 1	CSPP1	145.433	6	6	0.012511	262.363		20706.9	63.0117	46091.2	540.803	47.9105
P01040	107.42	Cystatin-A	CSTA	11	2	2	0.485848	0.28781		27810.8	15285	780.233	50900.5	5449.43
P33240	100.88	Cleavage stimulation factor subunit 2	CSTF2	60.92	3	3	0.0685392	0.153554		220.725	3962.57	822.224	3960.54	1360.65
Q12996	38.04	Cleavage stimulation factor subunit 3	CSTF3	82.869	2	2	0.906396	0.761247		1635.74	35.6296	35.1023	352.543	2483
P56545	70.05	C-terminal-binding protein 2	CTBP2	48.914	2	2	0.642934	0.429233		6603.53	11019.2	231.63	3451.45	628.965
P49711	608.82	Transcriptional repressor CTCF	CTCF	82.732	14	14	0.55547	1.38617		6317.15	7993.4	5012.18	3843.07	2177.51
P35221	211.59	Catenin alpha-1	CTNNA1	100.009	7	7	0.738045	1.28696		7635.17	12230.5	10290.8	2411.11	11080.3
P35222	119.74	Catenin beta-1	CTNNB1	85.442	4	4	0.982409	1.03413		2853.82	14455.6	6274.95	495.897	9558.92
O60716	75	Catenin delta-1	CTNND1	108.103	3	3	0.561549	0.309112		113.165	675.909	257.645	46.2862	5387.79
P17812	128.37	CTP synthase 1	CTPS1	66.648	2	2	0.977916	0.94839		21029.7	1829.48	1270.76	1799.97	49180.7
P07339	43.34	Cathepsin D	CTSD	44.524	2	2	0.267258	14.0979		11437.3	4250.57	15735.3	46.8844	4323.67
Q14247	56.76	Src substrate cortactin	CTTN	61.549	4	4	0.562969	10.2278		60.918	7.80276	12818.6	9.45402	8743.27
Q13620	63.45	Cullin-4B	CUL4B	103.916	6	6	0.265206	0.333033		304.686	886.757	1466.68	2428.6	3755.45
Q9NXE8	103.6	Pre-mRNA-splicing factor CWC25 homolog	CWC25	49.617	5	5	0.849162	1.53193		496.191	1038.62	181.669	8.52876	849.842
Q2TBE0	192.87	CWF19-like protein 2	CWF19L2	103.722	7	7	0.757004	0.912374		28036.3	23995.5	14120.3	22646.3	19085.4
Q9P0U4	79.69	CXXC-type zinc finger protein 1	CXXC1	75.663	4	4	0.87993	1.19234		7071.65	5975.9	884.499	1855.47	832.283
Q9UI36	71.95	Dachshund homolog 1	DACH1	78.627	2	2	0.898837	1.07073		4410.63	10656.3	14093.5	6226.04	6017.63
P61803	187.29	Dolichyl-diphosphooligosaccharide--protein glycosyltransferase subunit DAD1	DAD1	12.489	3	3	0.984522	1.02479		154052	46797.7	12736.5	16285.6	105960
P14868	593.77	Aspartate--tRNA ligase, cytoplasmic	DARS	57.1	16	16	0.161133	8.4281		126075	50944.6	56985.8	7389.09	2702.17
Q6PI48	111.77	Aspartate--tRNA ligase, mitochondrial	DARS2	73.516	6	5	0.321762	0.500701		4764.58	6868.89	7672.79	28169.7	9100.43
Q16643	76.83	Drebrin	DBN1	71.385	2	2	0.212267	1.69481		19557.4	7579.18	12368.7	14294.8	7133.28
P11182	26.77	Lipoamide acyltransferase component of branched-chain alpha-keto acid dehydrogenase complex, mitochondrial	DBT	53.453	2	2	0.495699	3.29193		0.0689197	0	35.8194	0	6.00929
Q9NV06	53.74	DDB1- and CUL4-associated factor 13	DCAF13	51.369	3	3	0.43176	0.606404		9333.38	16388.2	3684.85	5222.52	10567.9
P61962	90.56	DDB1- and CUL4-associated factor 7	DCAF7	38.901	3	3	0.208751	1.92163		32411.6	21269	31444.8	8857.37	24339.6
Q8WVC6	53.6	Dephospho-CoA kinase domain-containing protein	DCAKD	26.533	2	2	0.512086	3.83201		4868.1	6288.95	3403.43	67.1954	2836.09
P81605	123.63	Dermcidin	DCD	11.277	2	2	0.0897759	2.62183		144206	53048.8	97939.3	66783.9	26287.5
P39656	267.22	Dolichyl-diphosphooligosaccharide--protein glycosyltransferase 48 kDa subunit	DDOST	50.769	7	7	0.244729	1.7915		192500	91995.8	193237	68911.8	196821
Q96HY6	92.26	DDRGK domain-containing protein 1	DDRGK1	35.589	3	3	0.611885	2.8236		3605.67	29494	14935.7	263.192	2261.54
Q92499	59.27	ATP-dependent RNA helicase DDX1	DDX1	82.38	3	3	0.426793	1.93959		14448.7	10764.1	16544.1	2702.97	17408.5
Q13206	214.72	Probable ATP-dependent RNA helicase DDX10	DDX10	100.825	6	6	0.0436851	2.13365		2472.86	821.238	1364.64	915.869	848.505
Q92841	668.5	Probable ATP-dependent RNA helicase DDX17	DDX17	80.222	19	19	0.750433	1.13781		174971	106494	79608.2	75666.7	138499
Q9NVP1	990.1	ATP-dependent RNA helicase DDX18	DDX18	75.359	21	21	0.0747366	2.93584		281833	112715	223764	119012	46655.5
Q9UHI6	261.33	Probable ATP-dependent RNA helicase DDX20	DDX20	92.183	8	8	0.796498	0.852754		20050.1	40381.3	16956.8	9357.17	26754.3
Q9NR30	1332.33	Nucleolar RNA helicase 2	DDX21	87.29	27	26	0.583145	1.14993		609107	386729	552534	700367	474054
Q9BUQ8	470.83	Probable ATP-dependent RNA helicase DDX23	DDX23	95.524	18	17	0.634589	1.29295		59668.3	91698.1	52429.8	29431	29996.5
Q9GZR7	342.45	ATP-dependent RNA helicase DDX24	DDX24	96.271	13	13	0.0202156	3.27206		41236.3	21237.7	57091.5	12138.4	12648.5
Q96GQ7	300	Probable ATP-dependent RNA helicase DDX27	DDX27	89.779	8	8	0.00469017	2.44019		61550.6	26684.9	68594.2	30823.9	22954
Q9H8H2	45.34	Probable ATP-dependent RNA helicase DDX31	DDX31	94.029	3	3	0.518393	1.917		3919.75	3163.51	1012.56	735.113	482.647
O00148	318.32	ATP-dependent RNA helicase DDX39A	DDX39A	49.098	9	9	0.16268	2.27509		137768	86714	145928	31251.4	89325.8
Q13838	62.5	Spliceosome RNA helicase DDX39B	DDX39B	48.96	2	2	0.192107	8.10108		53196.7	957.192	51697	13172.3	21514.7
O00571	463.47	ATP-dependent RNA helicase DDX3X	DDX3X	73.198	13	13	0.305914	0.414426		60776.2	83251.4	11183.9	80127	37323.3
Q9UJV9	31.92	Probable ATP-dependent RNA helicase DDX41	DDX41	69.793	2	2	0.814388	2.21196		198.646	0	0	0	258.695
Q86XP3	201.75	ATP-dependent RNA helicase DDX42	DDX42	102.912	11	11	0.0505622	3.31124		41377.3	9328.62	61079.4	23733.5	15806.4
Q7L014	1278.81	Probable ATP-dependent RNA helicase DDX46	DDX46	117.29	34	33	0.74709	0.798545		101171	449728	407003	189014	193036
Q9H0S4	27.69	Probable ATP-dependent RNA helicase DDX47	DDX47	50.615	2	2	0.484692	2.51168		3175.97	745.524	3757.09	434.474	8031.1
P17844	548.11	Probable ATP-dependent RNA helicase DDX5	DDX5	69.105	13	13	0.799745	1.10668		72886.1	126678	130692	57911.5	93498.4
Q9BQ39	292.19	ATP-dependent RNA helicase DDX50	DDX50	82.514	7	7	0.435489	1.75372		21889	25912.4	43733.1	7311.77	28983.2
Q8N8A6	49.69	ATP-dependent RNA helicase DDX51	DDX51	72.413	2	2	0.222929	39.2393		443.462	0	132.751	236.418	0
Q9Y2R4	63.43	Probable ATP-dependent RNA helicase DDX52	DDX52	67.456	3	3	0.279903	0.183334		518.481	19115.1	734.498	3264.46	611.179
Q8TDD1	156.06	ATP-dependent RNA helicase DDX54	DDX54	98.534	5	5	0.113854	6.18778		31045.6	1725.02	16435.8	2301.61	12253.3
Q9NY93	114.55	Probable ATP-dependent RNA helicase DDX56	DDX56	61.551	3	3	0.858775	1.35614		1022.88	5623.68	6775.51	219.905	5915.46
P35659	238.01	Protein DEK	DEK	42.648	7	7	0.246214	7.5557		36469	14743.2	43211.1	16508.9	595.86
O75907	166.86	Diacylglycerol O-acyltransferase 1	DGAT1	55.242	3	3	0.321484	0.488369		16499.5	21808	4636.75	26136.8	10078.9
Q6IAN0	154.41	Dehydrogenase/reductase SDR family member 7B	DHRS7B	35.097	4	4	0.927163	1.22817		822.556	1947.79	15935.4	356.116	36930.2
O43143	631.21	Pre-mRNA-splicing factor ATP-dependent RNA helicase DHX15	DHX15	90.875	19	19	0.290661	0.484132		39772.7	158258	27017	43375.8	45219.8
O60231	54.97	Putative pre-mRNA-splicing factor ATP-dependent RNA helicase DHX16	DHX16	119.189	3	3	0.0296572	0.0986531		407.295	4844.93	733.001	12270.5	2857.86
Q7L2E3	66.26	Putative ATP-dependent RNA helicase DHX30	DHX30	133.855	3	3	0.705837	0.772443		5772.11	3629.69	8339.12	17517.1	11396
Q9H6R0	86.9	Putative ATP-dependent RNA helicase DHX33	DHX33	78.824	2	2	0.00444933	2.58215		6501.08	2037.3	4889.89	2387.99	2139.92
Q8IY37	22.99	Probable ATP-dependent RNA helicase DHX37	DHX37	129.464	2	2	0.0257576	2.35644		665.047	222.425	707.332	286.712	386.645
Q14562	98.91	ATP-dependent RNA helicase DHX8	DHX8	139.227	4	4	0.738845	2.66802		126.193	696.63	219.13	1.00754	344.965
Q08211	707.68	ATP-dependent RNA helicase A	DHX9	140.869	16	16	0.0822396	2.22513		174824	96505	242130	61766.9	132618
Q9BTC0	214.98	Death-inducer obliterator 1	DIDO1	243.723	12	12	0.867817	0.803304		915.147	12600.7	12898.3	2700.3	2299.25
O60832	497.57	H/ACA ribonucleoprotein complex subunit 4	DKC1	57.638	13	13	0.322751	0.516075		222949	503287	779596	1099550	952665
Q9NPF5	133.46	DNA methyltransferase 1-associated protein 1	DMAP1	52.96	5	5	0.315905	2.21059		35697.7	36336.7	31400	15405.4	6205.96
Q86Y56	45.48	Dynein assembly factor 5, axonemal	DNAAF5	93.462	2	2	0.587954	2.19609		174.622	49.2899	1155.62	923.326	188.066
P31689	431.96	DnaJ homolog subfamily A member 1	DNAJA1	44.839	12	12	0.909181	0.880285		54572.5	71684	217170	54208.8	486740
O60884	66.93	DnaJ homolog subfamily A member 2	DNAJA2	45.717	3	3	0.402733	0.481376		9815.4	31783.4	8035.84	5790.84	34120.4
Q96EY1	191.55	DnaJ homolog subfamily A member 3, mitochondrial	DNAJA3	52.456	7	7	0.542576	0.688262		38300.8	63452.6	55625.7	34032.7	139674
Q9NXW2	33.47	DnaJ homolog subfamily B member 12	DNAJB12	41.793	2	2	0.990627	0.950681		0.607085	2273.72	1470.57	28.866	0
O75190	299.06	DnaJ homolog subfamily B member 6	DNAJB6	36.065	7	7	0.46608	1.88972		59324.1	90621	79452.9	12188.6	43414.8
Q9NVH1	123.89	DnaJ homolog subfamily C member 11	DNAJC11	63.239	4	4	0.935068	0.941897		5164.82	15366.8	14774	3966.07	13088.1
Q99543	26.26	DnaJ homolog subfamily C member 2	DNAJC2	71.952	2	2	0.0855945	35.6263		1389.03	223.101	7292.18	12.4841	255.967
Q5F1R6	297.68	DnaJ homolog subfamily C member 21	DNAJC21	61.989	6	6	0.0264221	0.420809		12893.2	21673.1	9750.62	24908.3	35040.7
P50570	133.18	Dynamin-2	DNM2	98.003	5	5	0.627297	2.1085		1190.9	8651.98	19385.2	777.443	1759.2
P26358	75.12	DNA (cytosine-5)-methyltransferase 1	DNMT1	183.05	3	3	0.0554374	8.42595		14472.1	1155.91	13814.7	4874.43	838.695
Q5QJE6	469.76	Deoxynucleotidyltransferase terminal-interacting protein 2	DNTTIP2	84.418	13	12	0.278802	1.79708		30127.6	31382.5	41880.4	23636.1	10411.1
Q96HP0	26.2	Dedicator of cytokinesis protein 6	DOCK6	229.414	2	2	0.978713	0.914706		270.954	23828.9	51349.8	102.549	27750.6
Q96N67	161.71	Dedicator of cytokinesis protein 7	DOCK7	242.407	6	6	0.983731	1.03596		2357.29	254.655	1794.06	1693.89	18134.4
Q8TEK3	289.57	Histone-lysine N-methyltransferase, H3 lysine-79 specific	DOT1L	184.74	11	11	0.364948	0.588754		2620.96	11182.3	5017.6	5990.79	3488.31
Q92785	30.06	Zinc finger protein ubi-d4	DPF2	44.127	2	2	0.465789	17.2521		4535	2349.1	2532.81	0	3227.34
Q2PZI1	54.12	Probable C-mannosyltransferase DPY19L1	DPY19L1	77.267	2	2	0.685464	0.711836		8205.04	6871.81	3231.7	2994.51	18396.4
Q9Y295	157.73	Developmentally-regulated GTP-binding protein 1	DRG1	40.517	5	5	0.531765	1.42186		8201.03	8410.33	12049.2	3423.57	11868.1
Q9NRR4	156.86	Ribonuclease 3	DROSHA	159.214	3	3	0.413479	0.591107		2457.52	7038.35	3230.91	2048.59	7512.91
Q08554	175.37	Desmocollin-1	DSC1	99.924	5	5	0.00163376	4.70388		50396.4	9155.32	37743.8	10547.4	8254.24
Q02413	436.76	Desmoglein-1	DSG1	113.676	10	10	0.41016	1.74958		113603	26011.3	24029	32581.8	31423.6
Q14126	210.77	Desmoglein-2	DSG2	122.218	7	7	0.591108	0.73786		33476.8	21030	24857.9	78759.9	36078.3
P15924	1641.75	Desmoplakin	DSP	331.569	50	50	0.271358	0.697012		97097	103272	64860.8	89800.9	159147
Q03001	601.23	Dystonin	DST	860.127	23	23	0.71113	0.568144		5939.44	1655.96	10392.8	35751.9	44667.5
O14641	655.06	Segment polarity protein dishevelled homolog DVL-2	DVL2	78.899	18	18	0.375406	2.79188		693490	52749.7	557603	708998	295456
Q92997	200.84	Segment polarity protein dishevelled homolog DVL-3	DVL3	78.006	7	7	0.284675	4.21967		70363.3	2759.13	50129.4	20556.3	49159.4
Q14204	308.81	Cytoplasmic dynein 1 heavy chain 1	DYNC1H1	532.072	13	13	0.20897	0.330684		1390.78	9716.62	4217.92	3138.26	12885.2
P63167	358.22	Dynein light chain 1, cytoplasmic	DYNLL1	10.359	4	4	0.341829	15.8079		35841.4	622.476	21443.1	125.926	68809.5
Q99848	711.94	Probable rRNA-processing protein EBP2	EBNA1BP2	34.83	17	17	0.0718109	3.97265		392518	194005	606444	58987.8	161867
Q6P2E9	180.26	Enhancer of mRNA-decapping protein 4	EDC4	151.567	9	9	0.488227	0.771858		20653.2	51460.6	34270.3	31145.2	25549.3
O75530	135.66	Polycomb protein EED	EED	50.166	5	5	0.124183	0.195458		1395.94	24995.7	7170.63	21607.9	7852.33
P68104	300.48	Elongation factor 1-alpha 1	EEF1A1	50.109	7	7	0.207631	0.0835039		4015.94	511089	214003	173023	489316
Q05639	267.9	Elongation factor 1-alpha 2	EEF1A2	50.438	6	6	0.663235	1.2723		413710	281103	217179	122130	380905
P29692	133.1	Elongation factor 1-delta	EEF1D	31.103	4	3	0.558235	1.58606		9295.87	2488.5	1982.37	1654.01	4817
O43324	84.14	Eukaryotic translation elongation factor 1 epsilon-1	EEF1E1	19.798	2	2	0.383098	1.92321		24042.3	9672.99	26979.5	6860.9	34993.8
P26641	322.02	Elongation factor 1-gamma	EEF1G	50.087	9	9	0.729936	1.1692		60154	56370.7	69118.9	31513	94423.7
P13639	409.8	Elongation factor 2	EEF2	95.277	15	15	0.648058	0.647287		64554.7	321852	72826.8	32204.4	114675
Q9Y2G0	41.27	Protein EFR3 homolog B	EFR3B	92.428	2	2	0.00209559	0.125043		404.6	2864.99	540.212	4509.4	4045.43
Q15029	309.51	116 kDa U5 small nuclear ribonucleoprotein component	EFTUD2	109.366	12	12	0.979134	0.96697		23763.7	15931.9	1546.23	3837.69	4029.05
Q9H9B1	157.55	Histone-lysine N-methyltransferase EHMT1	EHMT1	141.377	9	9	0.735672	0.505289		7089.41	53096.3	1268.25	7506.08	524.356
Q96KQ7	211.26	Histone-lysine N-methyltransferase EHMT2	EHMT2	132.287	9	9	0.513028	0.415119		2442.12	46737.6	9385.69	2606.69	12591.5
O14602	40.98	Eukaryotic translation initiation factor 1A, Y-chromosomal	EIF1AY	16.432	2	2	0.391221	1.42588		25926.9	13780	10508	10497.4	10723.2
P19525	54.23	Interferon-induced, double-stranded RNA-activated protein kinase	EIF2AK2	62.056	2	2	0.974733	0.966099		434.613	2719.96	2739.11	391.399	1353.07
Q9UI10	124.35	Translation initiation factor eIF-2B subunit delta	EIF2B4	57.521	4	4	0.152474	2.33985		10761.6	4013.91	7195.27	6373.57	2079.07
Q13144	49.2	Translation initiation factor eIF-2B subunit epsilon	EIF2B5	80.329	2	2	0.831215	0.835248		3463.85	4800.58	3442.85	1367.87	10762.9
P20042	191.69	Eukaryotic translation initiation factor 2 subunit 2	EIF2S2	38.364	5	5	0.264088	2.03628		18332.4	6413.31	19643.3	6070.96	20787.2
P41091	112.28	Eukaryotic translation initiation factor 2 subunit 3	EIF2S3	51.077	4	4	0.368215	1.55424		14003.2	5648.85	8181.02	4798.78	12047.7
Q14152	15.46	Eukaryotic translation initiation factor 3 subunit A	EIF3A	166.468	2	2	0.560755	9.35405		57.5076	26.5109	3229.77	0	3689.13
P55884	48.32	Eukaryotic translation initiation factor 3 subunit B	EIF3B	92.424	2	2	0.370693	0.378799		570.799	1682.93	950.385	625.105	6987.62
O15371	126.41	Eukaryotic translation initiation factor 3 subunit D	EIF3D	63.932	5	5	0.722945	0.752674		29689.5	11740.2	5570.74	13949.4	30459.5
Q9Y262	83.47	Eukaryotic translation initiation factor 3 subunit L	EIF3L	66.684	4	4	0.839911	0.814919		1524.14	1013.03	5087.32	4693.44	8391.04
P60842	493.94	Eukaryotic initiation factor 4A-I	EIF4A1	46.125	13	13	0.345332	1.54382		131941	90579.2	126579	48004.6	134898
P38919	145.01	Eukaryotic initiation factor 4A-III	EIF4A3	46.841	6	6	0.416583	1.98803		9901.83	6779.32	28319.8	4191.25	21033.4
Q04637	75.36	Eukaryotic translation initiation factor 4 gamma 1	EIF4G1	175.382	3	3	0.357305	0.660156		5875.04	5840.07	3936.06	5279.66	12535.6
P78344	40.33	Eukaryotic translation initiation factor 4 gamma 2	EIF4G2	102.297	2	2	0.386499	0.075559		2.58559	618.788	1987.9	550.96	2505.61
P63241	192.38	Eukaryotic translation initiation factor 5A-1	EIF5A	16.821	7	7	0.770446	1.36071		150928	16483.6	17837	53227	63191
O60841	3078.84	Eukaryotic translation initiation factor 5B	EIF5B	138.742	51	51	0.107796	0.0474452		9153.78	2021740	25695.7	65846.2	253722
P56537	106.87	Eukaryotic translation initiation factor 6	EIF6	26.582	3	3	0.0428315	2.6677		30279.9	6513.73	15530.8	8620.3	9566.61
Q15717	196.76	ELAV-like protein 1	ELAVL1	36.069	6	6	0.101889	2.90491		78635.6	35807.2	41425	15411.3	13744
Q14241	391.74	Elongin-A	ELOA	89.853	7	7	0.778756	1.85434		25655.8	57268.6	7375.65	18516.3	384.982
Q8N766	125.33	ER membrane protein complex subunit 1	EMC1	111.689	6	6	0.0181545	3.66546		54156.5	13371.3	39023.9	8755.19	16851.9
Q9P0I2	179.62	ER membrane protein complex subunit 3	EMC3	29.932	4	4	0.0741996	7.19142		37316.3	8349.83	37058.7	1669.75	9917.66
Q5J8M3	64.54	ER membrane protein complex subunit 4	EMC4	20.073	3	3	0.0776848	3.04141		45411.5	11982.8	35863.3	8089.55	24100
O43402	58.1	ER membrane protein complex subunit 8	EMC8	23.758	2	2	0.885691	0.721573		13023.4	1886.72	158.283	363.897	11473.9
P50402	418.77	Emerin	EMD	28.976	6	6	0.536552	0.45812		26265.9	44187.8	114319	529707	73112.2
Q7Z589	69.62	BRCA2-interacting transcriptional repressor EMSY	EMSY	141.381	2	2	0.525565	9.79832		9010.11	6.31559	7708.62	16125.2	6042.08
Q8N8S7	55.79	Protein enabled homolog	ENAH	66.47	2	2	0.603573	0.514021		233.107	102.713	10.6671	89.7851	98.9994
P06733	349.63	Alpha-enolase	ENO1	47.139	7	7	0.759436	1.19169		221814	196610	496105	203023	540379
Q09472	116.58	Histone acetyltransferase p300	EP300	263.99	6	6	0.137636	4.62316		12241.9	2715.8	12787.8	973.8	7495.22
Q96L91	281.35	E1A-binding protein p400	EP400	343.276	10	10	0.127187	5.90954		16914.7	1965.37	15698	9799.39	1088.58
P11171	96.68	Protein 4.1	EPB41	96.957	4	4	0.00614629	0.000847516		4.65278	766.304	0	2964.21	7257.99
O43491	140.1	Band 4.1-like protein 2	EPB41L2	112.519	6	6	0.816225	0.696325		595.066	465.896	3435.62	1409.81	13181.7
Q9Y2J2	116.56	Band 4.1-like protein 3	EPB41L3	120.603	5	5	0.916311	0.787093		2192.48	159.14	4333.68	26789.5	14088.5
P58107	234.51	Epiplakin	EPPK1	555.279	4	4	0.940349	1.14311		2453.1	486.87	2389.48	727.29	26831.7
P07814	322.36	Bifunctional glutamate/proline--tRNA ligase	EPRS	170.483	11	11	0.100061	2.46498		36396.9	14440.7	37334.2	9107.24	25429.8
O75616	42.82	GTPase Era, mitochondrial	ERAL1	48.319	2	2	0.615144	0.652988		7437.25	3763.86	1984.06	3732.32	14491.7
Q96RT1	74.96	Erbin	ERBIN	158.2	4	4	0.0718566	0.0724059		500.12	3102.08	251.224	19980.6	1892.86
Q8IUD2	625.25	ELKS/Rab6-interacting/CAST family member 1	ERC1	128.008	19	19	0.0124522	0.0235762		1729.79	31255	2231.47	195037	94933.7
P19447	56.04	TFIIH basal transcription factor complex helicase XPB subunit	ERCC3	89.221	2	2	0.490632	0.75582		981.035	1978.41	937.617	763.836	1352.05
P84090	30.69	Enhancer of rudimentary homolog	ERH	12.251	2	2	0.512515	17.9807		7126.79	12387.8	7766.52	0	5718.27
Q86X53	88.91	Glutamate-rich protein 1	ERICH1	48.955	3	3	0.041738	4.08186		987.835	156.712	377.191	190.498	112.021
O75477	199.69	Erlin-1	ERLIN1	38.901	5	5	0.382765	1.94685		118639	182032	141882	38395.8	42344.8
O94905	283.9	Erlin-2	ERLIN2	37.815	7	7	0.289758	2.0429		114409	99555.6	135493	25940.6	87655.2
Q7Z2K6	60.5	Endoplasmic reticulum metallopeptidase 1	ERMP1	100.167	2	2	0.662616	0.206021		0	1901.19	2057.4	24.192	232.032
Q9H501	188.59	ESF1 homolog	ESF1	98.735	7	7	0.0423001	2.17051		38091.8	24483.9	41563.9	13397.5	18781.7
P11474	29.56	Steroid hormone receptor ERR1	ESRRA	45.481	2	2	0.179425	3.51052		2693.06	1174.24	4283.98	349.184	2209.09
Q9BSJ8	159.65	Extended synaptotagmin-1	ESYT1	122.78	5	5	0.137787	0.51209		4554.57	7728.95	4815.58	6529.8	15156
A0FGR8	117.15	Extended synaptotagmin-2	ESYT2	102.294	7	7	0.308221	0.111325		5816.45	9469.28	59.6157	2311.44	6761.69
P13804	223.69	Electron transfer flavoprotein subunit alpha, mitochondrial	ETFA	35.058	5	5	0.752463	0.76923		21216	12667.5	32505	92840.1	33831.9
P38117	157.61	Electron transfer flavoprotein subunit beta	ETFB	27.826	5	5	0.885199	1.3302		15324.7	449.915	3572.08	44347.2	8624.31
Q01844	167.76	RNA-binding protein EWS	EWSR1	68.436	4	4	0.865814	1.14076		18327	5125.63	15870	20049.8	32513.2
Q96A65	89.11	Exocyst complex component 4	EXOC4	110.429	3	3	0.334912	0.177525		9595.61	10346.7	282.438	3264.09	23612.9
Q9UPT5	26.2	Exocyst complex component 7	EXOC7	83.33	2	2	0.838867	2.46305		3.29956	4684.4	2130.16	8.41839	0
Q9Y3B2	71.09	Exosome complex component CSL4	EXOSC1	21.438	3	3	0.897036	1.4501		6333.73	3512.75	61.5935	20.9783	1084.37
Q01780	197.87	Exosome component 10	EXOSC10	100.768	6	6	0.985529	0.967489		717.875	21272.3	6223.71	603.429	812.399
Q9NQT5	34.11	Exosome complex component RRP40	EXOSC3	29.553	2	2	0.797739	0.791598		8968.8	20609.8	7723.5	2893.7	19488.6
Q9NPD3	51.5	Exosome complex component RRP41	EXOSC4	26.366	2	2	0.948213	1.02555		3568.6	5934.62	6555.71	3073.43	5751.71
Q06265	158.5	Exosome complex component RRP45	EXOSC9	48.918	4	4	0.531487	1.32868		16948.4	25661.9	26922.4	9681.13	16725.7
P15311	88.01	Ezrin	EZR	69.37	4	3	0.377979	1.49849		66185	31074.9	25197.8	30383.7	21437.3
Q01469	66.84	Fatty acid-binding protein, epidermal	FABP5	15.155	3	3	0.0594468	2.36172		16303.1	6767.74	26648.3	8286.96	12257
Q96CS3	33.31	FAS-associated factor 2	FAF2	52.591	2	2	0.582104	1.44347		6018.22	4106.72	5898.41	1857.94	9216.31
Q9NUU6	64.45	Inactive ubiquitin thioesterase FAM105A	FAM105A	42.169	2	2	0.793319	1.42589		1093.27	4047.75	1082.38	753.947	145.495
Q9NSI2	156.88	Protein FAM207A	FAM207A	25.441	5	5	0.634316	0.857098		15009.3	10182.5	11589	17186.8	20819.3
Q9UK61	161.19	Protein TASOR	FAM208A	188.914	6	6	0.171944	0.23842		2062.88	34465.3	12592.5	11151	25418.8
Q641Q2	341.32	WASH complex subunit FAM21A	FAM21A	147.095	13	13	0.401845	3.90742		29155	1030.89	41134	30175.1	22379
Q8NCA5	36.77	Protein FAM98A	FAM98A	55.366	2	2	0.775717	1.50217		37.1503	150.996	616.964	30.7139	220.736
Q52LJ0	45.91	Protein FAM98B	FAM98B	37.167	3	2	0.062287	16.3412		5364.96	62.1383	3179.81	360.13	721.57
Q9BXW9	88.52	Fanconi anemia group D2 protein	FANCD2	164.025	4	4	0.542651	1.99573		5741.23	10833	4293.23	1840.05	772.325
Q9NVI1	459.22	Fanconi anemia group I protein	FANCI	149.229	14	14	0.964275	1.04764		8797.09	31653.9	30217.9	28031.8	4248.11
Q8WVX9	86.3	Fatty acyl-CoA reductase 1	FAR1	59.319	2	2	0.645606	0.507398		852.041	5569.24	21586.6	5318.72	20385.4
Q9Y4F1	48.8	FERM, RhoGEF and pleckstrin domain-containing protein 1	FARP1	118.559	2	2	0.0150514	6.04823		6843.86	770.747	6375.24	897.746	1882.56
O94887	79.12	FERM, RhoGEF and pleckstrin domain-containing protein 2	FARP2	119.813	4	4	0.869838	1.64277		421.493	5526.83	3125.91	5629.12	10.9648
P49327	762.14	Fatty acid synthase	FASN	273.254	25	25	0.395201	0.442541		16232.3	92650.7	63330.7	27552.1	148980
P62861	59.43	40S ribosomal protein S30	FAU	6.644	2	2	0.696834	1.29514		6069220	2757340	4454450	2348410	9992500
P22087	501.87	rRNA 2'-O-methyltransferase fibrillarin	FBL	33.763	11	11	0.17946	1.30056		274833	201440	195781	162627	173194
Q9HAH7	121.41	Probable fibrosin-1	FBRS	48.358	3	3	0.00255158	15.0097		94754.7	4629.49	63342.8	3972.01	7477.99
Q86XK2	20.47	F-box only protein 11	FBXO11	103.52	2	2	0.77806	1.44054		54.7007	305.774	978.18	167.783	80.7028
O95684	134	FGFR1 oncogene partner	FGFR1OP	43.039	3	3	0.27309	78.2415		9247.51	758.021	13333.4	0	3770.99
Q13642	57.39	Four and a half LIM domains protein 1	FHL1	36.239	2	2	0.284926	2.68985		11703.6	2202.45	12007.1	14256.6	2726.02
Q6UN15	548.86	Pre-mRNA 3'-end-processing factor FIP1	FIP1L1	66.487	15	15	0.0187108	3.46994		158732	63141.9	224902	37985.7	67309.9
Q9NYL4	49.8	Peptidyl-prolyl cis-trans isomerase FKBP11	FKBP11	22.166	2	2	0.422746	0.598763		9836.33	21099.1	4115.81	6837.28	8318.03
Q00688	77.9	Peptidyl-prolyl cis-trans isomerase FKBP3	FKBP3	25.161	3	3	0.255672	3.05615		22109.4	3875.74	17164.8	3096.46	21581.5
Q14318	81.72	Peptidyl-prolyl cis-trans isomerase FKBP8	FKBP8	44.534	3	3	0.144484	0.0731202		4809.7	19832.7	292.492	4890	44009.4
Q5D862	43.11	Filaggrin-2	FLG2	247.928	2	2	0.684745	4.23159		209.681	0	71.4219	3622.86	6.67613
P21333	3409.91	Filamin-A	FLNA	280.564	70	70	0.453207	0.437102		269555	151863	319899	1487740	1342030
O75369	191.44	Filamin-B	FLNB	277.99	8	8	0.350833	0.43942		2286.2	14384.3	15991.9	10660.7	16990.4
O75955	460.88	Flotillin-1	FLOT1	47.326	11	11	0.877858	0.936801		30573.8	54574.1	63726.8	30811.6	62210.4
Q14254	405.71	Flotillin-2	FLOT2	47.035	14	14	0.283653	1.98996		41467.7	50422.1	82306.5	14917.4	33641.3
P17948	42.54	Vascular endothelial growth factor receptor 1	FLT1	150.673	2	2	0.427681	1.7619		70.5655	18.5005	96.3254	64.6646	85.6461
P02751	34.81	Fibronectin	FN1	262.46	3	3	0.540818	2.88094		5358.06	929.071	428.563	83.571	1874.25
Q96NB1	655.78	LisH domain-containing protein FOPNL	FOPNL/FOR20	19.765	11	11	0.014539	73.2409		650665	16468.2	1538090	4438.31	34864.5
Q14331	88.93	Protein FRG1	FRG1	29.154	5	5	0.568788	0.0991786		0	5393.12	10695.6	590.507	356.03
Q8IY81	863.39	pre-rRNA processing protein FTSJ3	FTSJ3	96.499	19	19	0.23147	2.06683		160922	145212	206340	42905.8	109993
Q96I24	242.53	Far upstream element-binding protein 3	FUBP3	61.602	8	8	0.417515	4.68148		12497.4	191.383	9444.69	5246.08	12448.8
P35637	99.13	RNA-binding protein FUS	FUS	53.394	3	3	0.627479	0.69343		60254.1	32678.4	31706.4	165363	46344
P51114	128.99	Fragile X mental retardation syndrome-related protein 1	FXR1	69.678	4	4	0.0487362	2.13233		8936.07	6336.04	11239.2	4658.16	3517.44
P51116	264.95	Fragile X mental retardation syndrome-related protein 2	FXR2	74.178	8	8	0.573231	0.269707		3263.45	2374.88	17.1789	791.188	360.091
Q96QD9	166.12	UAP56-interacting factor	FYTTD1	35.796	5	5	0.825553	0.859828		31312.5	24677.7	8722.46	10232.5	28119.9
P34903	24.06	Gamma-aminobutyric acid receptor subunit alpha-3	GABRA3	55.129	2	2	0.560534	9.9326		424818	427949	325774	753595	162.915
P04406	307.88	Glyceraldehyde-3-phosphate dehydrogenase	GAPDH	36.03	7	7	0.0420255	2.62662		169610	95496	345037	79404.5	103028
Q9NY12	156.79	H/ACA ribonucleoprotein complex subunit 1	GAR1	22.334	5	5	0.718146	0.582521		11831.7	18126.7	67146.6	20181.8	309664
P22102	162.35	Trifunctional purine biosynthetic protein adenosine-3	GART	107.699	6	6	0.543377	2.19957		10145.7	1339.89	25088.3	13485.5	21119.2
Q86XJ1	167.78	GAS2-like protein 3	GAS2L3	75.167	6	6	0.0874451	0.0767508		1211.18	26294.6	255.611	3094.85	4681.93
Q8WUU5	62.46	GATA zinc finger domain-containing protein 1	GATAD1	28.672	3	3	0.651767	1.91156		6155.25	562.575	9157.12	15426.2	6980.74
Q92616	1240.71	eIF-2-alpha kinase activator GCN1	GCN1	292.572	40	39	0.3975	1.31192		128720	72321.2	88384.2	63723.3	116613
P57678	119.8	Gem-associated protein 4	GEMIN4	119.96	5	5	0.940777	1.06339		11847.2	4332.62	11689	9508.79	32895.3
Q8TEQ6	258.25	Gem-associated protein 5	GEMIN5	168.483	10	10	0.716031	1.24584		25268.9	17544.4	19498.3	8687.61	37106.1
O75223	55.56	Gamma-glutamylcyclotransferase	GGCT	20.994	2	2	0.52461	2.99716		13778.8	2215.35	367.659	541.926	352.757
Q6Y7W6	116.34	PERQ amino acid-rich with GYF domain-containing protein 2	GIGYF2	149.978	7	7	0.854722	0.570018		121.752	62.6116	11352.3	12764.8	10977.5
P32189	79.13	Glycerol kinase	GK	61.205	3	3	0.25158	3.06167		2778.33	1998.56	5385.18	398.274	2533.4
Q5VSY0	62.7	G kinase-anchoring protein 1	GKAP1	42.053	5	5	0.0324837	3.4114		4672.88	1316.13	7640.69	1556.32	2623.5
Q53GS7	154.02	Nucleoporin GLE1	GLE1	79.786	5	5	0.960844	0.816761		11163.1	4813.47	17.447	5.7205	5729.03
Q04760	36.8	Lactoylglutathione lyase	GLO1	20.764	2	2	0.771753	1.19453		7922.29	5826.39	15986	7137.64	20106.7
O76003	25.33	Glutaredoxin-3	GLRX3	37.408	2	2	0.586634	1.57504		2638.17	2834.85	6513.3	1037.08	6200.59
O94925	14.93	Glutaminase kidney isoform, mitochondrial	GLS	73.414	2	2	0.355832	8.75482		1398.18	61.1939	4101.62	59.4688	5623.9
Q9NZM5	163.68	Glioma tumor suppressor candidate region gene 2 protein	GLTSCR2	54.356	4	4	0.00447235	5.23704		53106.6	13459.3	49462.6	8943.06	7787.04
P00367	106.79	Glutamate dehydrogenase 1, mitochondrial	GLUD1	61.359	5	5	0.525697	1.35464		7686.1	4279.93	10042.5	5247.88	12145.9
P49915	41.56	GMP synthase [glutamine-hydrolyzing]	GMPS	76.667	2	2	0.305646	4.42722		1803.73	2422.55	4282.15	898.828	113.607
P04899	73.05	Guanine nucleotide-binding protein G(i) subunit alpha-2	GNAI2	40.425	3	3	0.456932	7.07361		24418.3	14449.7	17348.7	83.8115	20341.6
Q5JWF2	119.6	Guanine nucleotide-binding protein G(s) subunit alpha isoforms XLas	GNAS	110.956	4	4	0.240803	2.91302		32012.4	2815.38	16606.3	10422.9	16897.9
P62873	45.89	Guanine nucleotide-binding protein G(I)/G(S)/G(T) subunit beta-1	GNB1	37.353	2	2	0.123067	292.83		1372.52	462.543	3736.65	0	0
P62879	105.82	Guanine nucleotide-binding protein G(I)/G(S)/G(T) subunit beta-2	GNB2	37.307	3	3	0.229049	2.58871		10935.3	6731.36	15167.2	1943.28	9412.82
Q13823	913.51	Nucleolar GTP-binding protein 2	GNL2	83.603	24	24	0.553478	0.807474		45491.4	100401	94706.2	63924.6	83689.2
Q9BVP2	1610.56	Guanine nucleotide-binding protein-like 3	GNL3	61.954	27	26	0.277396	2.26775		511265	381174	256493	98957.9	107950
Q9NVN8	91.75	Guanine nucleotide-binding protein-like 3-like protein	GNL3L	65.532	4	4	0.355109	0.501135		3052.3	8501.62	3146.21	2361.19	11779.4
Q08378	68.52	Golgin subfamily A member 3	GOLGA3	167.252	4	4	0.531979	0.113365		0	1511.92	3191.68	280.065	292.283
Q14789	302.87	Golgin subfamily B member 1	GOLGB1	375.79	11	10	0.171181	3.67625		4005.43	265.251	795.68	766.128	563.516
Q9BRR8	276.84	G patch domain-containing protein 1	GPATCH1	103.282	12	12	0.489572	0.642658		11891.6	9813.64	5365.6	7611.45	25707.1
Q5T3I0	1361.4	G patch domain-containing protein 4	GPATCH4	50.351	21	21	0.0767066	0.0542511		81556.4	5300550	38197.7	410165	500887
Q9UKJ3	296.7	G patch domain-containing protein 8	GPATCH8	164.098	9	9	0.242221	0.592571		14929.9	20024.7	6159.81	13706.6	15442.6
P06744	154.34	Glucose-6-phosphate isomerase	GPI	63.107	5	5	0.550316	3.6877		9735.54	6929.85	25372.6	266.09	41982.5
B7ZAQ6	119.86	Golgi pH regulator A	GPR89A	52.882	3	3	0.977746	1.00823		53181.5	58308.4	51553.3	69462.9	34582.9
Q96CP6	64.88	GRAM domain-containing protein 1A	GRAMD1A	80.63	2	2	0.3912	0.469566		702758	1508120	1612490	6541460	1181010
Q8TF76	48.64	Serine/threonine-protein kinase haspin	GSG2	88.44	2	2	0.661589	2.54032		3344.2	5574.34	990.479	1517.16	43.4825
P78347	154.24	General transcription factor II-I	GTF2I	112.346	6	6	0.262164	1.90023		18667	15780.3	13258	4798.54	7493.48
Q12789	167.47	General transcription factor 3C polypeptide 1	GTF3C1	238.725	7	7	0.495367	2.00991		47886.4	21291.2	9876.06	3809.08	15618.6
Q8WUA4	94.65	General transcription factor 3C polypeptide 2	GTF3C2	100.616	3	3	0.773262	0.532933		644.272	28772.2	14663.4	484.828	13752.4
Q9Y5Q9	269.6	General transcription factor 3C polypeptide 3	GTF3C3	101.208	8	8	0.755113	1.1931		10912.6	21858.8	28056.1	8283.02	17421.5
Q9UKN8	127.61	General transcription factor 3C polypeptide 4	GTF3C4	91.923	6	6	0.94935	0.899913		358.453	5131.86	18538.6	2736.59	1673.7
Q9Y5Q8	200.54	General transcription factor 3C polypeptide 5	GTF3C5	59.533	8	8	0.707347	1.15383		21250.1	19725.3	11198.2	11034.2	10979.4
O00178	71.22	GTP-binding protein 1	GTPBP1	72.408	2	2	0.390605	0.372012		1182.75	786.168	151.752	631.893	2973.13
Q9BZE4	443.76	Nucleolar GTP-binding protein 1	GTPBP4	73.918	14	13	0.120355	2.64024		94394.2	64002.4	107852	19742.8	44169.8
Q9NYZ3	41.39	G2 and S phase-expressed protein 1	GTSE1	76.598	2	2	0.0318518	18.7548		7848.5	233.825	1238.8	98.0396	200.473
P07305	210.16	Histone H1.0	H1F0	20.85	2	2	0.388854	2.55394		381739	40769.4	455810	458012	233336
Q92522	524.45	Histone H1x	H1FX	22.474	10	10	0.711743	0.658939		1423970	405977	1188290	4870860	3890380
O75367	442.18	Core histone macro-H2A.1	H2AFY	39.592	8	7	0.0270446	7.22324		1209750	130705	1547950	130736	397916
Q9P0M6	291.6	Core histone macro-H2A.2	H2AFY2	40.033	9	9	0.00174913	12.9654		477950	24420.9	304288	27434.7	37982.4
P0C0S5	82.36	Histone H2A.Z	H2AFZ	13.545	2	2	0.646916	1.37415		17329.5	11572.7	53529.7	23455.6	40113.2
Q9P035	674.39	Very-long-chain (3R)-3-hydroxyacyl-CoA dehydratase 3	HACD3	43.132	14	14	0.270698	2.7038		1319600	145957	1122760	678274	921596
P40939	100.27	Trifunctional enzyme subunit alpha, mitochondrial	HADHA	82.947	5	5	0.191398	0.314405		2995.67	10967.4	8782.43	38787.3	10207.1
Q7Z4H7	249.03	HAUS augmin-like complex subunit 6	HAUS6	108.553	9	9	0.605085	1.38286		51090.2	16129.7	40616.4	71512.8	30989.8
Q9BT25	57.5	HAUS augmin-like complex subunit 8	HAUS8	44.83	3	3	0.579468	9.16327		968.932	1328.16	4095.02	0	7734.34
P69905	82.87	Hemoglobin subunit alpha	HBA1	15.248	3	3	0.198875	2.69524		32540.6	4835.5	8685.65	4687.68	10706.6
P68871	67.1	Hemoglobin subunit beta	HBB	15.988	3	3	0.881236	1.08504		27929.4	42525.3	20373.1	11473.6	21777
Q9Y450	24.47	HBS1-like protein	HBS1L	75.426	2	2	0.662077	0.422816		2031.66	1234.85	49.0951	138.283	2440.6
P51610	268.35	Host cell factor 1	HCFC1	208.602	9	9	0.968204	1.01454		24746.8	19424.8	35392.1	28954.6	44131.9
Q13547	175.65	Histone deacetylase 1	HDAC1	55.068	6	6	0.798652	0.904528		38143.5	64000.1	58458.4	31732.6	70056.7
Q92769	191.77	Histone deacetylase 2	HDAC2	55.329	7	7	0.840255	1.3191		16318.3	77163	42597.6	31303.1	3305.66
Q7Z4V5	183.23	Hepatoma-derived growth factor-related protein 2	HDGFRP2	74.272	5	5	0.883827	0.89492		16625.7	22589.4	7092.16	4697.54	16834.8
Q9H583	810.84	HEAT repeat-containing protein 1	HEATR1	242.215	20	20	0.802841	0.838137		24851.6	71688.6	38503.4	14335.3	48919.1
Q9NRZ9	118.49	Lymphoid-specific helicase	HELLS	97.012	5	5	0.113292	1.93746		8468.43	7772.64	11533.7	4372.72	3905.15
P42694	47.33	Probable helicase with zinc finger domain	HELZ	218.833	2	2	0.559551	0.328053		122.232	3395.79	420.419	56.1327	1731.05
O95714	24.72	E3 ubiquitin-protein ligase HERC2	HERC2	526.895	2	2	0.646201	6.27691		715.754	7481.5	3109.98	0	1794.96
P54198	64.84	Protein HIRA	HIRA	111.764	2	2	0.19575	0.152274		683.194	6961.43	116.208	599.273	1518.67
Q9BW71	48.22	HIRA-interacting protein 3	HIRIP3	61.92	3	3	0.632858	1.73903		275.928	735.221	4113.65	400.066	781.745
P16401	134.61	Histone H1.5	HIST1H1B	22.566	4	4	0.0989577	27.7375		4803.19	22.7052	6126.05	448.261	734.869
P16403	606.11	Histone H1.2	HIST1H1C	21.352	12	8	0.252097	82.5391		67181100	3249.07	12697700	6522470	2090770
P16402	787.61	Histone H1.3	HIST1H1D	22.336	15	15	0.328996	6.86224		74856500	721219	54621300	35383600	31704500
P10412	605.41	Histone H1.4	HIST1H1E	21.852	14	9	0.167416	10.5828		20993300	172435	6439160	3952240	1945770
P04908	198.85	Histone H2A type 1-B/E	HIST1H2AB	14.127	3	3	0.0755974	8.3176		7841400	281008	7686550	1357420	2131870
P06899	73.2	Histone H2B type 1-J	HIST1H2BJ	13.896	2	2	0.00179869	6.00163		1138630	144082	1103420	206696	218742
O60814	618.13	Histone H2B type 1-K	HIST1H2BK	13.882	8	8	0.00867993	6.76859		26825400	2193840	13521200	2873640	3533560
P68431	62.83	Histone H3.1	HIST1H3A	15.394	3	3	0.00872919	28.2472		241777	2855.96	114195	8871.08	8034.18
P62805	353.83	Histone H4	HIST1H4A	11.36	7	7	0.00926527	3.97311		5811020	1207940	6239720	2147380	1342090
P09429	91	High mobility group protein B1	HMGB1	24.878	3	3	0.129407	7.41008		3707.6	1256.77	1807.46	323.117	104.993
P05114	31.35	Non-histone chromosomal protein HMG-14	HMGN1	10.653	2	2	0.695336	0.138174		1573.11	8632.78	0	0	2739.71
Q9UGU5	996.34	HMG domain-containing protein 4	HMGXB4	65.671	23	23	0.0107408	0.225455		116235	502853	81051.6	521551	304248
O75330	60.61	Hyaluronan mediated motility receptor	HMMR	84.049	4	4	0.833569	1.45824		1483.59	1698.41	346.641	44.2032	1584.2
P09651	139.96	Heterogeneous nuclear ribonucleoprotein A1	HNRNPA1	38.723	4	3	0.150602	0.363425		90380.9	98560.2	25448.7	126752	183956
P22626	588.5	Heterogeneous nuclear ribonucleoproteins A2/B1	HNRNPA2B1	37.407	10	9	0.872582	1.11598		91525.7	75271.6	263897	129000	278146
P51991	203.36	Heterogeneous nuclear ribonucleoprotein A3	HNRNPA3	39.571	5	5	0.909293	1.12251		17448.9	6335.77	41204.6	36114.7	59568.7
P07910	1082.57	Heterogeneous nuclear ribonucleoproteins C1/C2	HNRNPC	33.65	16	15	0.443321	1.59389		392405	504873	383123	122252	233238
Q14103	107.8	Heterogeneous nuclear ribonucleoprotein D0	HNRNPD	38.41	3	2	0.915745	1.06348		35867.2	71267.9	43586.5	17386.2	41474.5
O14979	69.74	Heterogeneous nuclear ribonucleoprotein D-like	HNRNPDL	46.409	3	2	0.293562	2.05961		17899.1	10638.7	20288.9	4072.36	18282.9
P52597	202.11	Heterogeneous nuclear ribonucleoprotein F	HNRNPF	45.643	6	6	0.984338	1.02125		14550.3	51742.6	77325.2	10132.1	67584.4
P31943	691.79	Heterogeneous nuclear ribonucleoprotein H	HNRNPH1	49.198	19	19	0.888603	1.05887		197486	156326	280362	184647	380172
P55795	56.43	Heterogeneous nuclear ribonucleoprotein H2	HNRNPH2	49.232	2	2	0.193855	0.289016		918.25	1361.96	735.94	1922.39	8788.89
P31942	186.6	Heterogeneous nuclear ribonucleoprotein H3	HNRNPH3	36.903	3	3	0.143252	1.14565		16570.4	15284.9	19631.3	15552.4	16413.7
P61978	329.67	Heterogeneous nuclear ribonucleoprotein K	HNRNPK	50.944	9	9	0.0714744	2.63568		315363	142912	185213	79885.7	67531.3
P14866	667.55	Heterogeneous nuclear ribonucleoprotein L	HNRNPL	64.092	15	15	0.189497	1.41507		115022	94421	133992	65402.5	109344
P52272	1186.71	Heterogeneous nuclear ribonucleoprotein M	HNRNPM	77.464	29	29	0.538414	1.26875		191019	273471	252885	113851	166962
O43390	341.97	Heterogeneous nuclear ribonucleoprotein R	HNRNPR	70.899	12	12	0.111107	1.6895		99642.6	92266.8	142816	69138.2	55182.1
Q00839	624.83	Heterogeneous nuclear ribonucleoprotein U	HNRNPU	90.528	10	10	0.998376	1.00071		104418	145887	132718	72965.1	152933
Q1KMD3	57.12	Heterogeneous nuclear ribonucleoprotein U-like protein 2	HNRNPUL2	85.052	2	2	0.930968	0.875938		860.462	15791.7	15096.6	3129.07	1409.78
Q5SSJ5	309.54	Heterochromatin protein 1-binding protein 3	HP1BP3	61.169	11	10	0.226159	0.489994		29081.3	116103	45767.7	38221.2	93012.9
Q86YZ3	49.21	Hornerin	HRNR	282.228	2	2	0.82009	1.55781		175.177	608.904	2103.23	2334.09	41.6234
Q7LGA3	152.2	Heparan sulfate 2-O-sulfotransferase 1	HS2ST1	41.854	3	3	0.349732	0.628915		2560.34	2974.12	1062.05	3437.49	1763.16
Q99714	261.99	3-hydroxyacyl-CoA dehydrogenase type-2	HSD17B10	26.906	9	9	0.756406	1.39244		62858.9	12708.5	71657.4	172668	51027.4
Q53GQ0	87.14	Very-long-chain 3-oxoacyl-CoA reductase	HSD17B12	34.302	2	2	0.288411	0.433593		3042.14	14495	4448.76	3183.44	13236.2
P51659	31.38	Peroxisomal multifunctional enzyme type 2	HSD17B4	79.636	2	2	0.104718	0.0748132		228.881	1922.92	47.5634	336.94	4186.75
P07900	973.97	Heat shock protein HSP 90-alpha	HSP90AA1	84.607	24	21	0.441087	0.52196		216351	612022	497852	261130	1555440
P08238	470.82	Heat shock protein HSP 90-beta	HSP90AB1	83.212	14	12	0.662685	1.63753		337070	271163	356934	48278.4	725961
P14625	230.35	Endoplasmin	HSP90B1	92.411	10	10	0.31256	1.83022		141216	43388.1	157548	76092	163953
P0DMV8	802.03	Heat shock 70 kDa protein 1A	HSPA1A	70.009	14	14	0.58566	1.50025		459010	162125	619794	300595	922101
P34932	33.28	Heat shock 70 kDa protein 4	HSPA4	94.271	2	2	0.380647	0.698381		6789.41	6103.76	5575.26	7596.75	14744.9
P11021	280.68	78 kDa glucose-regulated protein	HSPA5	72.288	8	8	0.423745	0.585616		30983.8	40067.5	16545.2	18665.2	77276.4
P11142	1410.95	Heat shock cognate 71 kDa protein	HSPA8	70.854	29	29	0.953594	1.03051		370485	307498	465716	257736	826340
P38646	559.11	Stress-70 protein, mitochondrial	HSPA9	73.635	14	14	0.27207	0.468734		83414.1	80286	78141.6	364610	174556
P04792	32.24	Heat shock protein beta-1	HSPB1	22.768	2	2	0.605471	1.87754		4483.28	1874.22	419.367	338.01	614.848
P10809	259.13	60 kDa heat shock protein, mitochondrial	HSPD1	61.016	6	6	0.297223	7.50625		42781	13801.2	58413.9	596.669	35870
Q92598	80.23	Heat shock protein 105 kDa	HSPH1	96.804	4	4	0.720016	0.67563		3590.09	5858.38	2458.28	1039.56	13958.8
O43719	270.76	HIV Tat-specific factor 1	HTATSF1	85.801	6	6	0.854782	1.07902		33130.5	27722.9	18269.6	30258.4	14130.6
P41252	366.3	Isoleucine--tRNA ligase, cytoplasmic	IARS	144.406	13	13	0.580808	2.70812		289488	18661	978298	954732	425924
Q9Y2F5	74.8	Little elongation complex subunit 1	ICE1	247.737	2	2	0.808265	1.44885		4078.11	189.461	803.65	2054.38	5012.09
Q96LB3	57.1	Intraflagellar transport protein 74 homolog	IFT74	69.196	2	2	0.261514	31.9554		6872.55	13.7039	499.09	6.95972	2041.15
Q9NZI8	431.97	Insulin-like growth factor 2 mRNA-binding protein 1	IGF2BP1	63.441	7	7	0.279984	1.7128		128185	83318.5	118662	39287.8	114054
Q9Y6M1	54.44	Insulin-like growth factor 2 mRNA-binding protein 2	IGF2BP2	66.081	2	2	0.450806	0.366156		169.743	2098.7	3712.91	1764.33	2752.51
O00425	113.4	Insulin-like growth factor 2 mRNA-binding protein 3	IGF2BP3	63.666	5	5	0.118339	1.85269		8124.21	7104.21	16444.6	6402.13	5338.99
P01834	144.87	Ig kappa chain C region	IGKC	11.602	2	2	0.231677	9.1733		22454	1519.3	9961.91	11816.8	241.398
Q12905	236.56	Interleukin enhancer-binding factor 2	ILF2	43.035	6	6	0.646467	1.34306		25696.3	56920.7	58374.1	15161.4	27786.7
Q12906	502.22	Interleukin enhancer-binding factor 3	ILF3	95.279	14	14	0.177472	2.41437		158731	28857.2	82731.7	40701	91039.9
Q16891	548.77	MICOS complex subunit MIC60	IMMT	83.626	12	12	0.771601	1.19256		191125	254792	267123	82949.1	321816
Q9NV31	51.36	U3 small nucleolar ribonucleoprotein protein IMP3	IMP3	21.837	2	2	0.994148	0.986097		11842.1	33765.1	1503.12	4767.65	486.523
Q96G21	43.13	U3 small nucleolar ribonucleoprotein protein IMP4	IMP4	33.736	2	2	0.25527	0.236149		473.654	7229.62	4223.43	12451.6	2386.66
P12268	165.97	Inosine-5'-monophosphate dehydrogenase 2	IMPDH2	55.77	6	6	0.341524	7.41721		15500.6	12020.4	12124	4143.41	126.765
Q16352	362.75	Alpha-internexin	INA	55.357	11	10	0.0900199	2.19125		129587	81110.6	130153	36491.8	70336.2
Q9NQS7	50.67	Inner centromere protein	INCENP	105.365	3	3	0.118293	2.36684		15942.7	5654.98	6283.53	3453.15	3872.54
Q27J81	107.25	Inverted formin-2	INF2	135.54	5	5	0.343621	1.55489		596.72	544.178	1498.76	506.063	816.975
Q9C086	298.41	INO80 complex subunit B	INO80B	38.613	7	7	0.312368	0.627028		89966.4	151276	65391.8	69727.4	173529
Q6PI98	66.14	INO80 complex subunit C	INO80C	20.63	2	2	0.145943	2.90107		3687.38	588.427	3395.84	1215.37	2537.6
Q96CB8	159.05	Integrator complex subunit 12	INTS12	48.777	4	4	0.92255	1.07192		27486.4	13367.2	7132.83	22793.9	7315.17
Q96HW7	26.32	Integrator complex subunit 4	INTS4	108.102	2	2	0.775382	0.590009		27.7301	955.456	928.241	56.8456	370.199
Q9NVH2	18.51	Integrator complex subunit 7	INTS7	106.766	2	2	0.651658	0.270708		0	131.37	55.828	160.059	0
Q75QN2	122.22	Integrator complex subunit 8	INTS8	113.016	3	3	0.23568	0.331532		252.993	2270.83	654.239	446.946	1820.74
Q8TEX9	65.11	Importin-4	IPO4	118.64	2	2	0.527207	0.527376		183.619	435.374	884.012	468.157	2187.5
O00410	22.19	Importin-5	IPO5	123.55	2	2	0.036873	26.1412		2837.84	318.764	5102.61	37.3864	258.829
P46940	46.16	Ras GTPase-activating-like protein IQGAP1	IQGAP1	189.134	4	4	0.721647	2.65511		48.5055	1368.53	2296.48	228.462	6.35278
Q13576	558.03	Ras GTPase-activating-like protein IQGAP2	IQGAP2	180.465	16	16	0.189781	2.05841		471466	137691	311440	345117	135759
Q86VI3	19.5	Ras GTPase-activating-like protein IQGAP3	IQGAP3	184.584	2	2	0.711567	0.225929		0	275.808	344.312	0	2008.64
Q7Z5L9	34.07	Interferon regulatory factor 2-binding protein 2	IRF2BP2	60.987	2	2	0.0309125	27.9868		4940.95	689.411	5965.43	71.5304	148.03
O14654	1553.86	Insulin receptor substrate 4	IRS4	133.685	39	39	0.253615	1.8019		261362	235144	489091	283332	117254
Q14571	264.01	Inositol 1,4,5-trisphosphate receptor type 2	ITPR2	307.867	10	10	0.195542	0.335295		2419.33	27483	8654.68	8871.15	10425.4
Q14573	683.39	Inositol 1,4,5-trisphosphate receptor type 3	ITPR3	303.912	23	22	0.828293	0.905391		12531.3	28714.8	22214.4	10964.4	19876.9
Q15652	426	Probable JmjC domain-containing histone demethylation protein 2C	JMJD1C	284.349	17	17	0.21341	5.36378		99783.6	3307.76	44725.3	51375.9	11368.7
Q9HDC5	99.66	Junctophilin-1	JPH1	71.642	3	3	0.68587	2.5144		2976.58	4796.5	13045.5	130.733	24275
P05412	148.26	Transcription factor AP-1	JUN	35.653	4	4	0.0934321	2.42116		47204.1	31512.1	116827	25252.2	36261.1
P14923	457.03	Junction plakoglobin	JUP	81.693	13	13	0.492399	1.47037		105145	69801.8	41006.5	46425.2	27482.7
Q92794	107.06	Histone acetyltransferase KAT6A	KAT6A	224.886	5	5	0.434552	0.439574		52.605	105.084	277.53	315.72	625.995
O95251	186.33	Histone acetyltransferase KAT7	KAT7	70.598	5	5	0.688858	1.3498		2743.73	3001.93	1458.91	572.417	1895.11
Q9H7Z6	73.94	Histone acetyltransferase KAT8	KAT8	52.37	2	2	0.00437548	11.0512		121855	9814.32	81431	12292.4	6070.54
O60341	239.24	Lysine-specific histone demethylase 1A	KDM1A	92.845	10	10	0.582336	0.591941		3490.41	20322.1	3666.3	2091.32	5193.18
Q8NHM5	121.79	Lysine-specific demethylase 2B	KDM2B	152.517	5	5	0.533739	1.83864		5196.27	5675.03	12680.5	1356.46	11178.3
Q7LBC6	44.86	Lysine-specific demethylase 3B	KDM3B	191.461	2	2	0.362919	2.6086		12106.4	1228.46	13423.7	10863.4	8745.39
P29375	194.24	Lysine-specific demethylase 5A	KDM5A	191.972	7	7	0.583816	1.4595		37046.1	13980.1	12041.5	27060.8	8010.78
Q07666	162.03	KH domain-containing, RNA-binding, signal transduction-associated protein 1	KHDRBS1	48.197	4	4	0.68891	2.05729		20402.2	76206.5	9665.92	3552.59	1174.77
Q92945	47.29	Far upstream element-binding protein 2	KHSRP	73.07	2	2	0.245699	2.23542		3238.73	946.535	1601.45	546.83	2042.98
Q9BVV6	44.38	Protein TALPID3	KIAA0586/TALPID3	169.201	2	2	0.00871489	53.6774		2641.79	34.4187	6044.72	75.176	159.464
Q2KHM9	1005.83	Protein moonraker	KIAA0753/MNR/OFIP	109.339	30	30	0.0202453	111.818		492067	1590.2	993389	6431.72	23900.4
Q5T5P2	72.31	Sickle tail protein homolog	KIAA1217	213.983	2	2	0.678371	1.23439		22814.3	10156.6	7437.8	13909.8	8318.63
Q86T90	62.21	Protein hinderin	KIAA1328	65.332	2	2	0.138046	9.90624		11219.6	6730.7	20695	1612.13	335.411
Q9BY89	265.17	Uncharacterized protein KIAA1671	KIAA1671	196.59	10	10	0.569405	0.36158		21237.5	6221.72	324.582	12302.2	5001.93
Q8IYS2	49.45	Uncharacterized protein KIAA2013	KIAA2013	69.113	2	2	0.0664516	50.1733		13139.6	27.9013	8331.29	1048.33	310.03
Q15058	233.47	Kinesin-like protein KIF14	KIF14	186.375	7	7	0.111643	0.15114		4953.42	8710.55	834.512	9222.43	30302.1
Q86Y91	81.08	Kinesin-like protein KIF18B	KIF18B	94.164	4	4	0.100685	0.425502		3604.41	13851.4	4574.55	5597.81	11208.7
O95235	67.43	Kinesin-like protein KIF20A	KIF20A	100.215	2	2	0.647038	2.4632		1412.78	1740.38	821.981	28.3519	1696.99
Q96Q89	223.4	Kinesin-like protein KIF20B	KIF20B	210.5	8	8	0.083214	1.61701		9785.81	5489.35	11997.1	6356.59	8622.31
Q14807	70.12	Kinesin-like protein KIF22	KIF22	73.217	3	3	0.171481	1.70355		7839.87	8376.53	12679.8	5262.4	4548
Q02241	440.4	Kinesin-like protein KIF23	KIF23	109.99	10	10	0.0491053	0.498712		30356.8	78120.8	52686.6	74189.9	88976.1
O00139	164.34	Kinesin-like protein KIF2A	KIF2A	79.905	5	5	0.711875	0.84203		9633.33	23407.6	11296.8	8054.06	10086.6
Q99661	128.37	Kinesin-like protein KIF2C	KIF2C	81.261	5	5	0.686083	1.91747		5180.3	21542.7	18027.2	620.852	9570.8
O95239	252.84	Chromosome-associated kinesin KIF4A	KIF4A	139.794	11	11	0.943891	1.14663		152236	19823.7	1643.74	5504.1	24065
Q2M1P5	102.28	Kinesin-like protein KIF7	KIF7	150.495	4	3	0.00807763	50.1534		5834.75	85.4212	5672.45	60.1175	293.916
Q9BW19	81.87	Kinesin-like protein KIFC1	KIFC1	73.702	2	2	0.969756	1.06631		19721.4	10208.1	828.277	797.365	6689.97
Q03164	320.82	Histone-lysine N-methyltransferase 2A	KMT2A	431.497	15	15	0.31204	0.408552		2779.73	6163.01	3522.71	3252.97	22413.3
Q9UMN6	146.84	Histone-lysine N-methyltransferase 2B	KMT2B	293.33	6	6	0.50518	2.64332		8367.15	6948.48	3922.74	313.719	4670.59
Q8NG31	34.17	Kinetochore scaffold 1	KNL1	265.224	2	2	0.412236	3.76253		20895.2	492.592	10214	16614.4	7152.39
Q1ED39	1569.66	Lysine-rich nucleolar protein 1	KNOP1	51.557	22	22	0.139733	0.293108		500602	634953	452306	2285080	2948890
P52292	160.96	Importin subunit alpha-1	KPNA2	57.826	4	4	0.560952	0.820025		16533.6	37130.3	29171.3	21036.7	24592.2
O60684	194.64	Importin subunit alpha-7	KPNA6	59.991	5	5	0.724112	1.32007		21194	27321.3	9634.85	4783.13	9706.9
Q14974	359.32	Importin subunit beta-1	KPNB1	97.108	10	9	0.363712	0.767147		12549.5	24401.4	21053.3	16654.9	23406
Q5T749	164.96	Keratinocyte proline-rich protein	KPRP	64.093	6	6	0.616962	1.43234		101501	21549.5	21642.9	47032.7	34570.3
Q8N9T8	129.54	Protein KRI1 homolog	KRI1	82.548	3	3	0.658917	1.52219		3154.22	4864.65	3640.28	592.481	3827.42
Q13601	217.41	KRR1 small subunit processome component homolog	KRR1	43.638	6	6	0.0498739	4.30089		26231.8	8907.46	39130.9	3891.65	11925
P04264	2149.71	Keratin, type II cytoskeletal 1	KRT1	65.999	30	29	0.0334565	2.03661		10823500	6289260	13761500	7300490	4686790
P13645	1841.32	Keratin, type I cytoskeletal 10	KRT10	58.792	26	26	0.0243227	2.60366		13916000	3985440	7830480	3641090	4441140
P13646	210.27	Keratin, type I cytoskeletal 13	KRT13	49.557	5	5	0.153451	5.02084		12180.2	2201.52	61109.1	10267.4	7097.81
P02533	876.54	Keratin, type I cytoskeletal 14	KRT14	51.529	19	19	0.0802117	3.85513		1533330	237346	794052	567653	174039
P08779	629.64	Keratin, type I cytoskeletal 16	KRT16	51.236	11	11	0.231279	2.35484		169831	158658	784163	144232	162641
Q04695	130.95	Keratin, type I cytoskeletal 17	KRT17	48.076	5	4	0.461309	1.75512		243880	131877	61246.3	44080.5	58083.6
P05783	1059.58	Keratin, type I cytoskeletal 18	KRT18	48.029	16	16	0.497289	1.66788		480859	110261	448706	300864	651149
P08727	917.85	Keratin, type I cytoskeletal 19	KRT19	44.079	15	15	0.682684	1.20915		1309010	1257260	1357430	593650	1795110
P35908	1610.47	Keratin, type II cytoskeletal 2 epidermal	KRT2	65.393	22	22	0.00839811	2.83897		7671420	2380310	6029890	2907280	1986910
O76009	73.51	Keratin, type I cuticular Ha3-I	KRT33A	45.911	3	2	0.947511	0.912906		559.329	48.5142	115.485	747.844	594.745
P19013	88.98	Keratin, type II cytoskeletal 4	KRT4	57.25	3	3	0.925508	1.16928		541.478	2521.45	31108.9	3106.44	5521.19
P13647	818.93	Keratin, type II cytoskeletal 5	KRT5	62.34	16	16	0.00734418	2.61855		964458	275190	797679	383126	356461
P02538	1025.48	Keratin, type II cytoskeletal 6A	KRT6A	60.008	19	19	0.0030561	1.93537		1143610	682303	1357440	633666	617121
P48668	121.61	Keratin, type II cytoskeletal 6C	KRT6C	59.988	3	3	0.2788	1.67094		27310.4	28012.3	52924.8	14282.5	29440.7
Q86Y46	144.94	Keratin, type II cytoskeletal 73	KRT73	58.887	2	2	0.0371096	5.3451		158148	25930.4	176355	62704.9	18758.6
Q7Z794	341.18	Keratin, type II cytoskeletal 1b	KRT77	61.864	7	7	0.00410489	3.53957		18312300	4298800	17239600	6377690	4613630
Q8N1N4	304.01	Keratin, type II cytoskeletal 78	KRT78	56.83	8	8	0.0741447	2.39482		40983.4	17414.7	52112.4	30560.1	13503.1
Q5XKE5	262	Keratin, type II cytoskeletal 79	KRT79	57.8	7	6	0.14807	2.55324		874216	391505	2216560	913192	453285
P05787	2142.57	Keratin, type II cytoskeletal 8	KRT8	53.671	30	29	0.430884	0.856478		1811440	2480930	2470720	2082900	2916360
Q9NSB2	125.52	Keratin, type II cuticular Hb4	KRT84	64.801	6	5	0.659421	0.381894		442.367	27349.1	3017.15	4838.05	209.232
P35527	2561.64	Keratin, type I cytoskeletal 9	KRT9	62.027	44	44	0.0100407	2.42953		8761640	4242070	10256700	4453060	3144760
Q86UP2	6972.74	Kinectin	KTN1	156.179	112	112	0.172535	0.322815		937872	2483390	613127	1003980	5198890
Q969R5	37.46	Lethal(3)malignant brain tumor-like protein 2	L3MBTL2	79.059	2	2	0.139893	0.0724638		61.5261	5173.94	2053.43	5754.13	3964.09
Q96JM7	21.55	Lethal(3)malignant brain tumor-like protein 3	L3MBTL3	88.28	2	2	0.0485224	1.99666		37958.6	13115.9	23883.1	14326.1	18250
Q6PKG0	213.19	La-related protein 1	LARP1	123.434	7	7	0.674503	1.40857		224653	72579.6	40223.1	106129	39902.1
Q4G0J3	508.59	La-related protein 7	LARP7	66.857	15	15	0.56184	1.73255		87489.1	167752	72398.4	27525.1	20992.9
Q9P2J5	380.94	Leucine--tRNA ligase, cytoplasmic	LARS	134.379	12	12	0.444618	0.296489		35509.8	17120.9	1267.29	11862.5	57031
Q9Y4W2	542.14	Ribosomal biogenesis protein LAS1L	LAS1L	83.013	13	13	0.386998	0.663594		32439.6	68315.1	41668.4	30313.5	82122.7
Q14739	295.19	Lamin-B receptor	LBR	70.658	5	5	0.365084	0.723363		626599	544173	299113	539302	730462
Q96JN0	487.37	Ligand-dependent corepressor	LCOR	46.978	10	10	0.520079	0.349821		30528.2	720935	24512.1	32171.1	20617
P00338	108.11	L-lactate dehydrogenase A chain	LDHA	36.665	3	3	0.257871	4.81964		40162.2	10601.6	30780.9	1386.38	26415.1
P07195	250.78	L-lactate dehydrogenase B chain	LDHB	36.615	6	6	0.0273075	2.45765		38129.7	15278.5	31070	10232.8	17570
Q8NC56	84.49	LEM domain-containing protein 2	LEMD2	56.94	4	3	0.783313	1.35027		4841.84	9752.65	11925.1	1328.39	13756.1
Q9Y2U8	309.51	Inner nuclear membrane protein Man1	LEMD3	99.935	10	10	0.152862	0.329204		7674.32	62667.4	22787.5	48443.2	21351.7
Q8WVC0	24.96	RNA polymerase-associated protein LEO1	LEO1	75.359	2	2	0.649729	1.46414		226842	400584	182009	53421.3	124902
P49916	57.38	DNA ligase 3	LIG3	112.835	4	4	0.812627	1.61272		427.093	8852.1	3148.15	391.839	107.16
Q9UHB6	451.33	LIM domain and actin-binding protein 1	LIMA1	85.173	14	14	0.15627	0.496772		51920.7	98237.7	64137	201119	79336
Q6MZP7	28.32	Protein lin-54 homolog	LIN54	79.444	2	2	0.236022	101.468		8019.41	381.306	14673.2	3204.35	0
Q9BRT6	191.75	Protein LLP homolog	LLPH	15.215	3	3	0.744213	0.46028		12240.5	731281	24099.4	2277.6	31194.3
P02545	2687.07	Prelamin-A/C	LMNA	74.095	38	38	0.205395	2.64647		3545120	3217470	3182390	746189	851557
P20700	3327.37	Lamin-B1	LMNB1	66.368	51	50	0.276894	2.0628		8372700	10878800	13409000	2766820	4502600
Q03252	2115.65	Lamin-B2	LMNB2	69.906	37	37	0.316424	2.05985		1876370	2345810	2742360	488842	1164650
P36776	118.99	Lon protease homolog, mitochondrial	LONP1	106.422	4	4	0.301832	0.444676		9196.85	8182.62	7635.54	46355	17644.1
Q6P1A2	45.29	Lysophospholipid acyltransferase 5	LPCAT3	55.998	2	2	0.616888	1.68335		15064.6	1797.59	10777.6	15420.4	15646.3
Q5T3J3	49.82	Ligand-dependent nuclear receptor-interacting factor 1	LRIF1	84.516	2	2	0.559186	5.79858		79.1288	1067.73	473.987	0	34.8919
P42704	509.41	Leucine-rich PPR motif-containing protein, mitochondrial	LRPPRC	157.805	18	18	0.944875	1.09925		15341.4	2903.11	26938.3	73672.4	29573.1
Q96AG4	448.15	Leucine-rich repeat-containing protein 59	LRRC59	34.909	10	10	0.0211374	6.1893		797862	115700	563576	62425.1	176077
Q9UFC0	295.8	Leucine-rich repeat and WD repeat-containing protein 1	LRWD1	70.816	8	8	0.227556	1.42624		37431.6	29513.4	62299	31467.8	41793.6
Q8ND56	25.07	Protein LSM14 homolog A	LSM14A	50.499	2	2	0.592056	0.717111		1996.57	3778.63	3065.76	1620.15	6707.86
P02788	111.19	Lactotransferrin	LTF	78.132	6	6	0.0337833	6.09723		19056.6	2681.32	19748.1	1837.54	6536.86
O94822	90.44	E3 ubiquitin-protein ligase listerin	LTN1	200.423	4	4	0.831633	1.56952		1939.98	52.6855	1413.44	3793.81	5875.49
Q96GA3	154.18	Protein LTV1 homolog	LTV1	54.821	4	4	0.168517	1.71131		11223.1	8124.83	10385	3992.08	7740.77
Q9NQ29	122.8	Putative RNA-binding protein Luc7-like 1	LUC7L	43.701	3	3	0.345819	7.89902		2164.52	713.621	27731.6	138.721	9531.81
Q9Y383	510.88	Putative RNA-binding protein Luc7-like 2	LUC7L2	46.486	9	9	0.713441	1.3387		63233.4	150606	384247	77739.6	134833
O95232	510.49	Luc7-like protein 3	LUC7L3	51.435	10	10	0.0186606	4.62022		298740	82269.4	679676	112753	100009
Q86V48	655.2	Leucine zipper protein 1	LUZP1	120.202	19	18	0.306677	1.83719		103677	29251.4	52070.6	77016	28393.8
Q9NX58	1125.4	Cell growth-regulating nucleolar protein	LYAR	43.588	18	18	0.56842	0.394169		26664	901867	89655.7	93600.3	22609.3
Q9UPN3	65.49	Microtubule-actin cross-linking factor 1, isoforms 1/2/3/5	MACF1	837.787	3	3	0.905036	1.06269		4911.58	4845.63	4872.86	8404.32	2395.72
Q13257	101.81	Mitotic spindle assembly checkpoint protein MAD2A	MAD2L1	23.495	2	2	0.442975	0.519764		4387.16	14674.5	3599.33	2443.9	12460.7
Q96A72	101.11	Protein mago nashi homolog 2	MAGOHB	17.265	4	4	0.095033	0.115075		10704.2	21080.6	1099.43	45668.5	27519.7
Q9H0U3	72.54	Magnesium transporter protein 1	MAGT1	38.011	4	4	0.547062	0.895557		20168.8	25183.9	20565	17696.4	26389.1
P46821	1597.07	Microtubule-associated protein 1B	MAP1B	270.468	41	41	0.597686	0.635471		71492.6	344320	111556	171295	47057.9
O95819	62.72	Mitogen-activated protein kinase kinase kinase kinase 4	MAP4K4	142.013	2	2	0.897741	0.915415		2047.6	951.227	2386.25	2990.02	4950.27
Q3KQU3	59.34	MAP7 domain-containing protein 1	MAP7D1	92.764	3	3	0.221356	13.3328		2524.47	25.4795	7198.37	972.987	1318.41
Q96T17	139.92	MAP7 domain-containing protein 2	MAP7D2	81.915	5	5	0.00347276	12.6879		15784.4	1559.56	18112.1	848.197	1789.06
Q8IWC1	118.06	MAP7 domain-containing protein 3	MAP7D3	98.368	4	4	0.385217	1.53776		47165.9	13131	22339.9	30311.8	23631.4
P56192	607.51	Methionine--tRNA ligase, cytoplasmic	MARS	101.052	17	17	0.780457	1.15627		51056.3	60360.6	69005.3	25848.3	86703.4
P43243	1344.48	Matrin-3	MATR3	94.565	28	28	0.862777	0.917239		219368	563245	534360	240650	383689
Q9UIS9	140.08	Methyl-CpG-binding domain protein 1	MBD1	66.564	5	5	0.936293	0.980506		5505.86	6324.94	5720.59	4069.89	7284.66
Q96N66	38.03	Lysophospholipid acyltransferase 7	MBOAT7	52.73	2	2	0.993003	0.994123		6861.08	8465.18	4641.93	2241.04	9643.41
Q96RQ3	1130.95	Methylcrotonoyl-CoA carboxylase subunit alpha, mitochondrial	MCCC1	80.422	28	28	0.643093	0.749524		237022	158845	298333	691017	406833
Q7L590	142.45	Protein MCM10 homolog	MCM10	98.121	4	3	0.35912	2.09381		11829.6	2318.8	2900.32	1742.4	5418.77
P49736	43.23	DNA replication licensing factor MCM2	MCM2	101.832	2	2	0.807685	2.1321		78.1534	21.6316	12083	670.195	6530.86
P25205	96.71	DNA replication licensing factor MCM3	MCM3	90.924	5	5	0.839264	1.51892		214.45	323.903	8830.94	345.121	6652.82
O60318	453.23	Germinal-center associated nuclear protein	MCM3AP	218.267	16	16	0.864926	1.10263		47460.8	19285.3	48354.8	70638.9	60200.6
P33991	101.61	DNA replication licensing factor MCM4	MCM4	96.498	5	5	0.486395	5.68904		5597.46	4560.34	5046.27	31.2024	5729.81
P33992	128.2	DNA replication licensing factor MCM5	MCM5	82.233	5	5	0.325152	0.243089		379.682	12891.1	7745.67	4029.06	6759.72
Q14566	71	DNA replication licensing factor MCM6	MCM6	92.831	2	2	0.78779	0.80079		3218.16	3627.22	4644.69	2121.87	14621.7
P33993	96.81	DNA replication licensing factor MCM7	MCM7	81.257	5	5	0.426327	2.59014		2787.54	5411.02	20689.3	964.538	4829.24
Q96EZ8	52.97	Microspherule protein 1	MCRS1	51.771	2	2	0.197392	0.131061		659.614	1191.82	106.738	9676.48	719.554
Q8NE86	59.7	Calcium uniporter protein, mitochondrial	MCU	39.842	3	3	0.565411	0.444386		55.6516	539.177	534.196	96.9158	1117.79
Q14676	2030.24	Mediator of DNA damage checkpoint protein 1	MDC1	226.529	52	52	0.190838	0.342175		167415	336009	46063.8	373312	134762
P40926	35.17	Malate dehydrogenase, mitochondrial	MDH2	35.481	2	2	0.133048	4.68483		1414.41	333.765	4308.33	313.848	1396.63
P21741	48.29	Midkine	MDK	15.575	2	2	0.67124	2.74411		13757.2	14690.7	2298.12	88.8048	6594.28
Q9NU22	1341.97	Midasin	MDN1	632.42	42	42	0.282161	0.512255		41232.8	116953	24113.1	33078.4	60288
Q9HAF1	216.67	Chromatin modification-related protein MEAF6	MEAF6	21.622	6	6	0.281286	2.86614		1393.61	2181.82	9824.72	1035.51	952.418
P51608	54.04	Methyl-CpG-binding protein 2	MECP2	52.409	4	4	0.557973	0.496386		1131.04	4064.76	338.054	1525.9	311.656
Q15648	1862.28	Mediator of RNA polymerase II transcription subunit 1	MED1	168.373	42	41	0.00133412	0.0968491		59547.1	585973	40208.5	412806	533161
A0JLT2	263.86	Mediator of RNA polymerase II transcription subunit 19	MED19	26.257	7	7	0.246083	0.277448		22462.4	355188	49232.6	130276	37213.2
Q9ULK4	145.74	Mediator of RNA polymerase II transcription subunit 23	MED23	156.372	6	6	0.30974	4.3849		17940.8	10148.3	15808.2	588.539	9485.01
O00255	82.81	Menin	MEN1	67.981	2	2	0.16755	0.305493		937.5	1843.72	342.662	906.735	3820.11
Q7L2J0	29.27	7SK snRNA methylphosphate capping enzyme	MEPCE	74.31	2	2	0.0934456	14.4339		230.537	44.0806	3131.85	35.8477	129.106
P55081	47.89	Microfibrillar-associated protein 1	MFAP1	51.927	2	2	0.962552	0.914185		2649.16	108.047	682.523	5092.34	5783.68
Q8IWI9	108.86	MAX gene-associated protein	MGA	331.631	5	5	0.269191	0.12534		109.274	5822.03	4392.94	13409.5	2163.51
P10620	75.32	Microsomal glutathione S-transferase 1	MGST1	17.587	2	2	0.18094	1.25792		30723	25470.4	25263.5	22483.5	18970.6
Q86YT6	205.69	E3 ubiquitin-protein ligase MIB1	MIB1	110.066	8	8	0.567208	0.631888		4325.98	4467.96	10446.8	24633.6	10940.6
P46013	4158.55	Proliferation marker protein Ki-67	MKI67	358.474	107	106	0.52295	0.632529		163135	204274	175317	693711	134872
Q9ULH7	372.41	MKL/myocardin-like protein 2	MKL2	118.054	11	11	0.173978	0.145711		5287.66	7855.28	6375.08	129241	62313.3
Q9H000	87.88	Probable E3 ubiquitin-protein ligase makorin-2	MKRN2	46.909	4	3	0.224004	0.422054		2804.83	20438.4	8217.85	7192.1	10013.6
Q14165	126.55	Malectin	MLEC	32.214	3	3	0.318085	2.12979		33169.2	24068.9	19556.4	4945.95	14365.4
P40692	45.94	DNA mismatch repair protein Mlh1	MLH1	84.548	3	3	0.250602	78.466		6331.15	286.56	8820.54	3014.44	0
Q03111	315.34	Protein ENL	MLLT1	62.018	9	9	0.0869525	0.215996		370.556	2997.94	1810.64	4172.43	4359.98
P55197	268.39	Protein AF-10	MLLT10	113.251	8	8	0.45563	0.372616		5764.42	4500.14	662.665	1880.73	17050.5
P42568	47.81	Protein AF-9	MLLT3	63.313	2	2	0.881319	0.833988		34.4647	229.858	630.898	207.507	115.886
P55198	107.6	Protein AF-17	MLLT6	112.006	5	5	0.33862	44.2671		6243.76	7352.17	2369.67	89.2364	0.499218
Q9BU76	420.58	Multiple myeloma tumor-associated protein 2	MMTAG2	29.394	9	9	0.195571	0.283784		447140	1349580	94056.7	365443	765190
Q13724	106.93	Mannosyl-oligosaccharide glucosidase	MOGS	91.861	5	5	0.862577	1.2109		740.001	980.125	2535.85	362.719	4072.46
Q9UBU8	206.55	Mortality factor 4-like protein 1	MORF4L1	41.448	6	6	0.877043	1.10215		4736.08	4172.77	1923.13	1325.77	3711.3
Q15014	184.32	Mortality factor 4-like protein 2	MORF4L2	32.288	6	6	0.744028	0.811358		27536.8	14312.1	14676.8	19049.2	55795.5
O95563	42.09	Mitochondrial pyruvate carrier 2	MPC2	14.27	2	2	0.00248825	0.00707438		48.0314	6932.78	16.9828	3202.22	2964
O00566	339.12	U3 small nucleolar ribonucleoprotein protein MPP10	MPHOSPH10	78.816	14	14	0.748541	0.83491		4209	7413.74	2252.23	2890.55	2340.19
Q99549	1666.53	M-phase phosphoprotein 8	MPHOSPH8	97.123	36	36	0.128355	1.65082		616904	248743	393400	387032	276046
Q99550	69.17	M-phase phosphoprotein 9	MPHOSPH9	132.942	2	2	0.703856	0.231614		0	163.547	7311.21	149.43	2058.77
Q6WCQ1	135.87	Myosin phosphatase Rho-interacting protein	MPRIP	116.461	5	5	0.610882	1.90777		1989.86	5655.31	1947.31	291.006	667.496
P49959	849.76	Double-strand break repair protein MRE11	MRE11	80.543	24	24	0.00643677	5.24806		1159620	164325	1323070	300239	266489
Q9NV56	45.42	MRG/MORF4L-binding protein	MRGBP	22.403	2	2	0.0620006	180.141		837.537	93.9553	3807.99	0	10.3703
P43246	58.33	DNA mismatch repair protein Msh2	MSH2	104.677	3	3	0.289809	0.036298		959.251	2900.21	1.99704	194.072	3114.85
P52701	274.53	DNA mismatch repair protein Msh6	MSH6	152.689	8	8	0.664795	1.33249		7285.84	16931.5	19609.4	4765.57	8945.77
O43347	45.9	RNA-binding protein Musashi homolog 1	MSI1	39.099	2	2	0.277495	0.603786		5198.41	13053.9	7858.75	6193.64	14672.4
Q68DK7	101.92	Male-specific lethal 1 homolog	MSL1	67.087	5	5	0.349378	2.81396		525.916	742.543	6341.02	674.794	545.465
P00403	104.48	Cytochrome c oxidase subunit 2	MT-CO2	25.548	4	4	0.542041	0.525169		1549.68	5724.58	3516.1	1214.36	12631.9
Q13330	190.8	Metastasis-associated protein MTA1	MTA1	80.735	7	7	0.564005	1.73865		19622.6	36584.1	55741.7	5856.77	32123.2
O94776	80.72	Metastasis-associated protein MTA2	MTA2	74.976	4	4	0.359307	2.69055		19997.3	20765	17255.9	8623.97	1837.82
Q86UE4	1781.77	Protein LYRIC	MTDH	63.799	29	29	0.0605803	0.0985041		249991	5032460	295888	816828	5120400
Q9Y483	36.53	Metal-response element-binding transcription factor 2	MTF2	67.063	2	2	0.20862	0.239935		461.645	4318.99	556.63	531.287	4109.8
P11586	232.81	C-1-tetrahydrofolate synthase, cytoplasmic	MTHFD1	101.495	7	7	0.247059	2.26709		36308.4	20080.3	30403	6154.85	25467.7
Q6UB35	121.5	Monofunctional C1-tetrahydrofolate synthase, mitochondrial	MTHFD1L	105.724	6	5	0.285402	0.412549		4768.3	4007.75	4343.17	23751	14100.9
O75431	40.35	Metaxin-2	MTX2	29.744	2	2	0.377543	5.11274		12748.6	380.169	18369.5	2728.92	25847.2
Q9BQG0	1839.2	Myb-binding protein 1A	MYBBP1A	148.762	38	38	0.883342	0.902851		164311	517394	190800	102533	142178
P10244	107.55	Myb-related protein B	MYBL2	78.715	6	6	0.95627	1.02737		38042.1	68989.1	68106	26744.9	65912.6
O75592	101.51	E3 ubiquitin-protein ligase MYCBP2	MYCBP2	509.759	4	4	0.188818	0.126044		288.754	870.806	314.092	15846	988.481
Q9P2K5	86.73	Myelin expression factor 2	MYEF2	64.081	4	4	0.0948352	0.256113		1464.46	8096.5	2199.94	3176.93	13382.3
P35580	2805.15	Myosin-10	MYH10	228.858	72	72	0.982881	1.00906		112867	192661	263635	213486	121461
P35579	2169.31	Myosin-9	MYH9	226.392	56	56	0.603628	1.21608		42969.3	50079.1	91891.6	41014.4	67168.7
O14950	72.16	Myosin regulatory light chain 12B	MYL12B	19.767	3	3	0.607068	1.42725		25444.1	27604.2	12319.8	6227.27	11104.9
P60660	56.47	Myosin light polypeptide 6	MYL6	16.919	3	3	0.510709	5.69087		10106.7	3461.98	6511.57	44.1552	18949.4
Q96H55	45.49	Unconventional myosin-XIX	MYO19	109.066	2	2	0.411529	0.423417		551.781	5418.03	5986.17	3521.28	4145
O43795	103.3	Unconventional myosin-Ib	MYO1B	131.902	6	6	0.791263	1.26092		8328.21	17781.9	24153.2	3838.23	20850.7
O00159	315.92	Unconventional myosin-Ic	MYO1C	121.606	11	10	0.312391	0.442041		12000.1	62988.8	45465.5	26775.3	87481.1
O94832	404	Unconventional myosin-Id	MYO1D	116.129	14	14	0.925222	0.915645		27113.7	50169.1	38950.7	9882.47	90172.6
Q9Y4I1	93.39	Unconventional myosin-Va	MYO5A	215.269	4	4	0.00779616	0.031865		477.515	12114.3	312.587	6065.4	24257
Q9NQX4	28.35	Unconventional myosin-Vc	MYO5C	202.682	2	2	0.805805	0.791168		714.405	537.553	2491.81	2911.04	3064.88
Q9UM54	44.82	Unconventional myosin-VI	MYO6	149.596	3	3	0.0141812	0.190936		732.594	2687.78	346.233	2112.19	3232.63
Q6NZ67	81.81	Mitotic-spindle organizing protein 2B	MZT2B	16.216	4	4	0.895141	1.28549		68.7469	337.404	431.552	11.2977	631.076
E9PAV3	143.13	Nascent polypeptide-associated complex subunit alpha, muscle-specific form	NACA	205.295	3	3	0.790695	1.0814		73927.3	59962.6	42726.8	39558.8	59180.4
P43490	49.33	Nicotinamide phosphoribosyltransferase	NAMPT	55.487	2	2	0.744624	3.61204		183.595	607.768	2161.39	0.0226533	8727.59
P55209	71.07	Nucleosome assembly protein 1-like 1	NAP1L1	45.346	2	2	0.831259	1.62113		2224.21	4810.38	10357.7	164.248	32849.4
O43776	74.18	Asparagine--tRNA ligase, cytoplasmic	NARS	62.903	4	4	0.180433	0.131471		373.807	7064.2	3011.59	2700.28	27555.6
Q9H0A0	487.6	RNA cytidine acetyltransferase	NAT10	115.657	15	15	0.0652626	1.96974		68321.8	22702.8	38257.5	25946	29685
Q8NEY1	89.07	Neuron navigator 1	NAV1	202.347	3	3	0.0311621	6.01483		2373.69	489.605	3563.37	869.497	265.548
O60934	425.92	Nibrin	NBN	84.906	11	11	0.920389	0.944023		19248.3	38566.7	69211.6	28344.4	52872.6
P42695	72.65	Condensin-2 complex subunit D3	NCAPD3	168.783	5	5	0.382539	5.44595		2882.33	4295.91	3888.77	54.4865	992.589
Q86XI2	117.89	Condensin-2 complex subunit G2	NCAPG2	130.876	5	5	0.787232	0.727765		1701.77	16959.2	5642.41	1237.11	3679.28
P19338	382.16	Nucleolin	NCL	76.568	11	11	0.897336	1.06109		108204	108483	197074	100320	239500
Q9HCD5	70.5	Nuclear receptor coactivator 5	NCOA5	65.496	3	3	0.231972	1.50986		5159.71	4938.44	10169.3	4088.8	5468.67
Q14686	45.51	Nuclear receptor coactivator 6	NCOA6	219.008	3	3	0.190924	222.262		1554.48	2638.51	24468	0	8.09692
O75376	98.94	Nuclear receptor corepressor 1	NCOR1	270.044	4	4	0.000479592	7.8181		22503.9	3226.17	21918.9	3018.6	2354.06
Q9BTX1	420.21	Nucleoporin NDC1	NDC1	76.255	13	13	0.445182	1.45339		124547	55938.6	80038.9	46319.8	125120
Q9UI09	72.41	NADH dehydrogenase [ubiquinone] 1 alpha subcomplex subunit 12	NDUFA12	17.104	3	3	0.0503661	5.87722		86687	6281.19	77050.3	27629.3	15494.1
Q16795	50.21	NADH dehydrogenase [ubiquinone] 1 alpha subcomplex subunit 9, mitochondrial	NDUFA9	42.483	2	2	0.261599	2.56552		5482.69	2916.36	7950.34	991.987	5891.07
O43676	40.14	NADH dehydrogenase [ubiquinone] 1 beta subcomplex subunit 3	NDUFB3	11.395	2	2	0.138228	3.35641		7468.95	5067.91	6440.15	1066.51	1632.35
O95169	16.14	NADH dehydrogenase [ubiquinone] 1 beta subcomplex subunit 8, mitochondrial	NDUFB8	21.751	2	2	0.140215	0.193397		472.728	7585.98	568.302	844.74	3004.01
P28331	18.56	NADH-ubiquinone oxidoreductase 75 kDa subunit, mitochondrial	NDUFS1	79.417	2	2	0.395526	1.42968		7378.66	6170.07	6343.08	2754.18	6447.96
O75489	99.18	NADH dehydrogenase [ubiquinone] iron-sulfur protein 3, mitochondrial	NDUFS3	30.223	2	2	0.869996	0.895947		6317.06	15787.8	15125	4848.71	16963.7
O43181	98.63	NADH dehydrogenase [ubiquinone] iron-sulfur protein 4, mitochondrial	NDUFS4	20.095	2	2	0.727309	0.550818		665.586	3058.21	3201.75	357.276	17037
O75251	112.55	NADH dehydrogenase [ubiquinone] iron-sulfur protein 7, mitochondrial	NDUFS7	23.548	3	3	0.267888	1.55926		13852.9	12099.8	19053.4	14255.6	6557.71
P19404	43.15	NADH dehydrogenase [ubiquinone] flavoprotein 2, mitochondrial	NDUFV2	27.374	3	3	0.869071	1.27937		89.6768	1148.46	892.026	118.431	79.4367
Q8NHV4	877.7	Protein NEDD1	NEDD1	71.921	20	20	0.6742	1.34863		36555.7	30174.4	83464.7	23408.4	97274.3
P07196	187.17	Neurofilament light polypeptide	NEFL	61.479	10	10	0.129693	0.308152		3787.54	21409.3	5755.48	6535.43	24859.2
P18615	230.86	Negative elongation factor E	NELFE	43.214	7	7	0.505185	1.71113		2569.09	2319.07	8497.55	1427.08	6151.74
O14524	65.81	Nuclear envelope integral membrane protein 1	NEMP1	50.607	2	2	0.793719	1.45393		7245.69	4143.15	1688.1	397.335	8454.71
Q6P4R8	24.02	Nuclear factor related to kappa-B-binding protein	NFRKB	138.915	2	2	0.0564819	5.02521		5833.29	3382.49	15680.5	1240.05	1643.51
Q6ZNB6	302.29	NF-X1-type zinc finger protein NFXL1	NFXL1	101.27	10	10	0.277877	0.666058		35858.3	40139.3	23985.3	32465	65505.5
Q8NEJ9	441.34	Neuroguidin	NGDN	35.872	9	9	0.116619	4.07675		47521.9	18166.7	20383.2	5074.45	4826.61
Q9NX24	236.95	H/ACA ribonucleoprotein complex subunit 2	NHP2	17.19	4	4	0.90614	0.800294		15152.9	24518.1	46789.2	4094.5	366881
Q9BYG3	592.38	MKI67 FHA domain-interacting nucleolar phosphoprotein	NIFK	34.201	13	13	0.0230731	3.60386		98305.6	38305.4	110118	18372.3	34192.2
Q6KC79	653.02	Nipped-B-like protein	NIPBL	315.854	21	20	0.555786	1.17224		57582.5	62641.7	51350.3	33282.5	47876.2
Q8N5F7	493.64	NF-kappa-B-activating protein	NKAP	47.11	10	10	0.652978	0.466962		727110	599763	16783.5	168937	130670
O15226	90.67	NF-kappa-B-repressing factor	NKRF	77.624	4	4	0.414333	1.36637		22636.9	10055.3	18218	13866.8	23545.1
P30414	50.67	NK-tumor recognition protein	NKTR	165.577	2	2	0.824237	0.453015		1.01395	0	23.0047	1211.75	0.505382
Q9NVX2	166.49	Notchless protein homolog 1	NLE1	53.287	5	5	0.924233	1.20462		9917.1	1386.57	5821.24	1797.08	100703
P15531	66.06	Nucleoside diphosphate kinase A	NME1	17.138	3	3	0.404417	3.1629		7613.55	3547.89	15055.5	695.845	15710.2
P30419	40.94	Glycylpeptide N-tetradecanoyltransferase 1	NMT1	56.77	2	2	0.0447663	2.16202		5813.23	1710.47	3876.38	2731.78	2265.29
Q9H6W3	77.51	Bifunctional lysine-specific demethylase and histidyl-hydroxylase NO66	NO66	71.041	3	3	0.393304	2.73387		11960.5	791.025	8553.67	9458.68	6768.58
Q9ULX3	71.16	RNA-binding protein NOB1	NOB1	46.646	3	3	0.539575	0.724517		2570.09	8376.54	4445.76	2724.18	4450.35
Q9Y3T9	192.3	Nucleolar complex protein 2 homolog	NOC2L	84.866	5	5	0.528157	1.58521		18600	30154.4	17093.3	5887.69	8015.84
Q8WTT2	281.57	Nucleolar complex protein 3 homolog	NOC3L	92.49	8	8	0.578899	1.64717		29393.6	36082.6	31647	5335.6	32974.9
Q9BVI4	46.21	Nucleolar complex protein 4 homolog	NOC4L	58.431	2	2	0.776307	2.90272		147.89	1880.84	1616.3	0	2540.52
Q9BSC4	59.23	Nucleolar protein 10	NOL10	80.251	2	2	0.675493	1.81946		1983.76	5706.75	2270.4	182.545	1523.35
Q9H8H0	284.35	Nucleolar protein 11	NOL11	81.072	9	8	0.328983	0.333721		2820.58	45567.9	8777.28	4740.19	15344.2
Q9UGY1	64.57	Nucleolar protein 12	NOL12	24.648	2	2	0.851237	1.25703		4884.15	15470.5	3381.84	794.015	2751.36
Q5SY16	237.28	Polynucleotide 5'-hydroxyl-kinase NOL9	NOL9	79.272	7	7	0.672218	0.746012		52391.2	181986	50709.7	39850.9	45478.8
Q14978	105.2	Nucleolar and coiled-body phosphoprotein 1	NOLC1	73.56	3	3	0.332067	3.23127		69266.8	19035.4	48764.3	67528.2	4526.62
Q5C9Z4	82.17	Nucleolar MIF4G domain-containing protein 1	NOM1	96.198	3	3	0.791359	0.667724		4788.42	507.256	267.951	5571.11	1727.47
Q5JPE7	58.34	Nodal modulator 2	NOMO2	139.351	2	2	0.249061	1.63488		7909.45	5160.81	12376.8	4480.13	9586.76
Q15233	468.01	Non-POU domain-containing octamer-binding protein	NONO	54.197	12	12	0.875928	1.12131		62733.1	94783.4	343408	175346	134945
P78316	175.64	Nucleolar protein 14	NOP14	97.607	6	5	0.0902743	2.39768		6673.43	2776.79	8892.46	2236.08	5341.33
Q9Y3C1	131.01	Nucleolar protein 16	NOP16	21.175	3	3	0.0454071	3.91631		35039.4	7449.77	15434.7	7269.41	3866.45
P46087	396.25	Probable 28S rRNA (cytosine(4447)-C(5))-methyltransferase	NOP2	89.247	13	12	0.036161	2.97275		80306.7	32260.9	106940	44629.4	21040.9
O00567	4647.17	Nucleolar protein 56	NOP56	66.009	73	73	0.150724	0.131707		479392	30118300	2025570	3101150	4484130
Q9Y2X3	2906.79	Nucleolar protein 58	NOP58	59.541	49	49	0.0232851	0.217477		485712	3572790	1155450	2776950	4119830
Q86U38	87.88	Nucleolar protein 9	NOP9	69.394	5	5	0.530425	0.264724		81.1467	11798.8	5204.24	732.224	1712.3
Q14207	78.58	Protein NPAT	NPAT	154.195	3	3	0.843427	1.95822		8240.88	3554.52	255.898	11957.7	9.5951
P06748	477.45	Nucleophosmin	NPM1	32.555	10	10	0.48266	5.24769		44552.2	138030	138485	33954.1	715.547
O75607	65.2	Nucleoplasmin-3	NPM3	19.331	2	2	0.425526	2.68036		2669.71	2049.39	8358.08	439.358	6079.06
Q9H7Z3	35.85	Protein NRDE2 homolog	NRDE2	132.589	2	2	0.368291	17.5452		375.375	93.3231	1799.13	0	1101.1
O95478	67.95	Ribosome biogenesis protein NSA2 homolog	NSA2	30.047	3	2	0.974327	1.01523		34547.5	38077.4	30659.4	16841	51374.6
Q96L73	84.6	Histone-lysine N-methyltransferase, H3 lysine-36 and H4 lysine-20 specific	NSD1	296.464	3	3	0.834396	2.17519		44.3668	0	1677.27	2009.45	981.569
O96028	68.52	Histone-lysine N-methyltransferase NSD2	NSD2	152.16	4	4	0.431009	1.62649		3023.49	2639.02	1650.65	715.945	1371.42
Q9BZ95	379.67	Histone-lysine N-methyltransferase NSD3	NSD3	161.509	9	9	0.142189	2.19031		38832.2	33487.5	44091.9	17001.9	11842.1
Q9NXX6	10.37	Non-structural maintenance of chromosomes element 4 homolog A	NSMCE4A	44.274	2	2	0.246415	0.0607187		145.369	317.768	0	78.3473	314.488
Q9H0G5	100.4	Nuclear speckle splicing regulatory protein 1	NSRP1	66.35	4	4	0.00692071	16.6891		3296.8	350.099	9755.72	394.891	283.83
Q08J23	201.41	tRNA (cytosine(34)-C(5))-methyltransferase	NSUN2	86.416	8	8	0.582111	0.464231		972.362	15766.5	25953.1	9129.87	8802.81
O43809	59.97	Cleavage and polyadenylation specificity factor subunit 5	NUDT21	26.211	2	2	0.102541	3.45268		33115.2	10886.1	38376	4946.01	20442.6
Q9UHK0	103.85	Nuclear fragile X mental retardation-interacting protein 1	NUFIP1	56.264	4	4	0.0191925	5.47265		5722.88	1489.28	4714.45	1010.74	568.011
Q7Z417	529.88	Nuclear fragile X mental retardation-interacting protein 2	NUFIP2	76.075	13	13	0.0434279	6.43185		63930.4	11353.8	169511	12124.8	30798.6
Q14980	2392.95	Nuclear mitotic apparatus protein 1	NUMA1	238.115	47	47	0.689512	0.783678		314006	202092	91965.1	339630	148550
P57740	539.89	Nuclear pore complex protein Nup107	NUP107	106.307	13	12	0.695303	0.727522		30262.7	63219.5	15260.2	38820	10501.6
Q8WUM0	872.12	Nuclear pore complex protein Nup133	NUP133	128.898	22	22	0.00738577	0.450106		58066.1	149918	54549.7	109924	118626
P49790	1494.83	Nuclear pore complex protein Nup153	NUP153	153.843	30	30	0.417858	0.711499		209501	193115	169533	457781	210216
O75694	709.85	Nuclear pore complex protein Nup155	NUP155	155.1	20	20	0.909932	0.943771		17713600	9221950	14466000	32056700	16505900
Q12769	665.59	Nuclear pore complex protein Nup160	NUP160	162.017	21	21	0.782128	0.800947		48022.9	98589.3	49678.7	19645.6	117091
Q5SRE5	741.91	Nucleoporin NUP188 homolog	NUP188	195.917	24	24	0.601283	1.36213		46909.8	86456.2	65362	22163.3	35058.9
Q92621	1347.39	Nuclear pore complex protein Nup205	NUP205	227.776	37	37	0.921065	0.934489		173440	203812	115830	60041.6	285134
Q8TEM1	814.14	Nuclear pore membrane glycoprotein 210	NUP210	204.983	19	19	0.293297	0.50195		69404.1	290741	144763	96738	283124
P35658	1054.42	Nuclear pore complex protein Nup214	NUP214	213.488	28	28	0.627485	0.66653		59366.8	192979	423799	227912	306421
Q8NFH5	221.08	Nucleoporin NUP53	NUP35	34.751	5	5	0.247276	2.33888		60230.2	79563.3	204680	28782.7	46716.3
Q8NFH3	58.06	Nucleoporin Nup43	NUP43	42.124	2	2	0.235579	3.43449		6570.82	1414.47	19277.7	2583.02	9631.65
Q9UKX7	42.62	Nuclear pore complex protein Nup50	NUP50	50.113	2	2	0.365195	0.282902		4208.89	16887	577.094	1445.91	6847.27
Q7Z3B4	527.05	Nucleoporin p54	NUP54	55.401	8	8	0.0395506	3.1489		64780.7	37698.6	105870	18168.1	26559.3
Q9BVL2	118.26	Nucleoporin p58/p45	NUP58	60.86	5	5	0.872995	1.24104		3734.88	12007	75530	7065.64	29218
P37198	291.13	Nuclear pore glycoprotein p62	NUP62	53.222	8	8	0.651222	0.620522		20719.3	5882.83	9388.37	30509.2	63264.2
Q9BW27	278.17	Nuclear pore complex protein Nup85	NUP85	74.971	6	6	0.280833	0.350144		13192.7	25502.3	6362.99	9664.48	72693.7
Q99567	426.31	Nuclear pore complex protein Nup88	NUP88	83.489	12	12	0.599965	1.38142		112272	96642.5	81383	30149	113709
Q8N1F7	1176.84	Nuclear pore complex protein Nup93	NUP93	93.43	30	30	0.745991	1.2631		139848	192321	158882	42726.8	200013
P52948	939.51	Nuclear pore complex protein Nup98-Nup96	NUP98	197.457	26	26	0.248921	2.13651		111600	148799	202373	48628.6	48096.5
O15504	52.14	Nucleoporin-like protein 2	NUPL2	44.844	4	4	0.11937	1.45584		9817.83	6987.75	9074.48	5009.85	7784.91
O15381	157.7	Nuclear valosin-containing protein-like	NVL	94.991	7	7	0.880598	1.1586		5778.29	24993.9	12829.1	2594.38	6328.79
Q9UBU9	27.35	Nuclear RNA export factor 1	NXF1	70.139	2	2	0.903115	1.17141		1551.06	2489.09	1231.2	187.937	3509.61
P04181	167.13	Ornithine aminotransferase, mitochondrial	OAT	48.504	6	6	0.854991	1.26377		12698	2116.52	19025.5	42388	20736.5
Q16625	306.85	Occludin	OCLN	59.106	8	8	0.0561093	8.49713		76889.1	20830.5	58354.4	3219.56	7304.54
Q5BJF6	80.69	Outer dense fiber protein 2	ODF2	95.342	2	2	0.872561	1.15726		22788.9	4583.86	14971.3	37167.4	23866.1
O75665	2158.29	Oral-facial-digital syndrome 1 protein	OFD1	116.599	44	44	0.0783404	2.4763		4768750	1195720	2722310	2224580	1158040
Q13416	91.57	Origin recognition complex subunit 2	ORC2	65.931	3	2	0.0057797	2.44583		26494.7	12577.7	29084.5	9407.48	12356
Q9UBD5	89.83	Origin recognition complex subunit 3	ORC3	82.201	4	4	0.226179	0.389487		2962.71	20337.6	5657.78	4526.51	12617.1
O43929	144.3	Origin recognition complex subunit 4	ORC4	50.345	5	5	0.0304538	2.79498		7093.46	4052.75	13050	2820.48	3568.59
Q9BZF1	352.02	Oxysterol-binding protein-related protein 8	OSBPL8	101.132	9	9	0.729299	1.23082		32700.3	58567.1	29992.9	14855	18934.1
Q9NRP0	62.93	Oligosaccharyltransferase complex subunit OSTC	OSTC	16.818	2	2	0.777955	1.07788		62911	63604	97638.6	62927.8	96048.2
P07237	32.58	Protein disulfide-isomerase	P4HB	57.081	2	2	0.985777	0.975347		404.787	2640.03	6019.65	461.622	3363.74
Q9UQ80	194.08	Proliferation-associated protein 2G4	PA2G4	43.759	8	8	0.0441	1.60415		134502	91423.6	133248	67133.4	94699.9
P11940	160.17	Polyadenylate-binding protein 1	PABPC1	70.626	6	6	0.25889	2.31306		15412.2	7006.61	30532.2	5445.83	21617.2
Q13310	211.85	Polyadenylate-binding protein 4	PABPC4	70.738	7	7	0.86387	1.09747		30544	25730.2	25359.2	12985.2	48811
Q8N7H5	81.39	RNA polymerase II-associated factor 1 homolog	PAF1	59.939	4	4	0.930504	0.930575		8235.1	3832.11	3763.81	3169.1	17632.6
Q9NWT1	360.75	p21-activated protein kinase-interacting protein 1	PAK1IP1	43.936	13	13	0.0862714	1.42905		66443.6	54008.7	62721.7	37129.9	45969.7
Q6PIY7	20.63	Poly(A) RNA polymerase GLD2	PAPD4	55.992	2	2	0.887797	1.47296		37.515	63.8542	78.5744	0.954056	784.269
Q8NDF8	39.46	Non-canonical poly(A) RNA polymerase PAPD5	PAPD5	63.228	2	2	0.341701	2.48578		9729.33	3732.22	3487.63	781.38	4412.68
Q8TEW0	94.43	Partitioning defective 3 homolog	PARD3	151.33	5	5	0.977342	0.986175		11609.6	7721.27	4259.69	4911.44	9561.65
O95453	140.81	Poly(A)-specific ribonuclease PARN	PARN	73.405	4	3	0.555499	0.523319		632.101	4802.97	2232.15	602.646	4040.09
P09874	817.29	Poly [ADP-ribose] polymerase 1	PARP1	113.012	22	22	0.269932	2.04176		241647	188126	365290	67391.1	243032
Q86U86	74.76	Protein polybromo-1	PBRM1	192.825	3	3	0.156213	0.574814		8739.79	15169	5575.36	14103	8371.61
P11498	1198.27	Pyruvate carboxylase, mitochondrial	PC	129.551	24	24	0.950511	1.05496		245309	92507.6	360059	740309	326464
Q15365	217.86	Poly(rC)-binding protein 1	PCBP1	37.474	5	5	0.761236	1.22757		59988.1	80246.7	66019.6	19776.4	84896.6
Q15366	161.47	Poly(rC)-binding protein 2	PCBP2	38.556	5	5	0.112555	1.45111		28366.7	21334.3	38935.8	20487.6	27483.2
P57721	176.76	Poly(rC)-binding protein 3	PCBP3	39.44	3	3	0.222842	0.0879913		30910.8	25828.4	486.081	59261	55852.3
P05165	574.93	Propionyl-CoA carboxylase alpha chain, mitochondrial	PCCA	80.008	14	14	0.282461	1.89255		87483.8	28172.7	123666	59587.7	98887.2
O94913	211.4	Pre-mRNA cleavage complex 2 protein Pcf11	PCF11	172.944	10	10	0.128478	6.07202		21093.7	3029.68	8051.34	4976.54	655.704
Q5JVF3	196.35	PCI domain-containing protein 2	PCID2	46	5	4	0.7772	1.14602		11474.3	10629.8	21601.5	9989.13	24416.6
Q15154	3282.87	Pericentriolar material 1 protein	PCM1	228.392	75	75	0.0192207	18.245		1901630	38735.6	931762	171076	58602.7
O95613	858.56	Pericentrin	PCNT	377.806	34	33	0.441461	1.96459		27228.7	7459.74	66338.1	37328	36359
Q14690	198.42	Protein RRP5 homolog	PDCD11	208.57	11	11	0.799356	1.21897		9873.18	17791.4	9629.92	2770.46	10384.3
P08559	96.84	Pyruvate dehydrogenase E1 component subunit alpha, somatic form, mitochondrial	PDHA1	43.268	2	2	0.285941	4.44138		6901.67	3622.78	8705.8	297.437	4933.48
Q96HC4	44.94	PDZ and LIM domain protein 5	PDLIM5	63.904	3	3	0.898459	0.857177		593.136	2671.92	5383.32	691.529	4902.98
Q9NR12	111.48	PDZ and LIM domain protein 7	PDLIM7	49.813	4	4	0.414998	1.43367		37287.5	18724.5	23712.9	34264.8	13906.3
Q29RF7	753.54	Sister chromatid cohesion protein PDS5 homolog A	PDS5A	150.734	15	15	0.986961	1.00682		17491.3	14924.1	13891.7	9564.57	25999
Q9NTI5	467.7	Sister chromatid cohesion protein PDS5 homolog B	PDS5B	164.563	13	12	0.587951	1.24594		18484	24222.9	17537	9206.74	13530.1
Q8IZL8	213.11	Proline-, glutamic acid- and leucine-rich protein 1	PELP1	119.624	11	11	0.479809	0.574728		13738.1	45239.2	49510.6	23383.7	88333
O00541	208.08	Pescadillo homolog	PES1	67.96	8	8	0.742426	0.797955		5202.56	17772.3	10911.6	4098.06	11558.5
P08237	27.73	ATP-dependent 6-phosphofructokinase, muscle type	PFKM	85.128	2	2	0.870386	0.570426		245.759	7044.65	262.531	3.36916	3720.11
Q01813	397.99	ATP-dependent 6-phosphofructokinase, platelet type	PFKP	85.542	10	10	0.821078	1.14885		35248.4	24736.1	21291.3	11502.6	47653.2
P07737	186.9	Profilin-1	PFN1	15.045	7	7	0.137838	4.21503		320790	21542.4	213850	86766.8	128366
P18669	96.11	Phosphoglycerate mutase 1	PGAM1	28.786	3	3	0.420477	0.293296		969.452	15668.6	12210.2	3036.41	33928.5
Q96HS1	256.86	Serine/threonine-protein phosphatase PGAM5, mitochondrial	PGAM5	31.985	7	7	0.310942	1.87958		103745	87893	95814.4	24006.4	70734
Q75T13	115.53	GPI inositol-deacylase	PGAP1	105.315	3	3	0.57309	1.59827		2210.78	471.387	323.103	437.565	716.901
P00558	89.8	Phosphoglycerate kinase 1	PGK1	44.586	3	3	0.378765	2.7454		5255.37	1011.59	11992.9	2077.15	11508.2
O00264	124.14	Membrane-associated progesterone receptor component 1	PGRMC1	21.658	5	5	0.570298	1.421		42590.4	26730.3	13224.8	10742.3	16224.2
P35232	312.72	Prohibitin	PHB	29.786	6	6	0.71898	1.42273		88332.7	128576	38690.5	13622.3	39610.5
Q99623	239.92	Prohibitin-2	PHB2	33.276	8	8	0.758729	1.22588		112429	154702	133053	39274.6	163459
P78364	80.8	Polyhomeotic-like protein 1	PHC1	105.468	3	3	0.495025	0.233122		0	78.9317	0	0	0
Q8IXK0	90.79	Polyhomeotic-like protein 2	PHC2	90.657	3	3	0.480448	0.679249		2807.11	5163.34	1316.63	2206.7	1989.86
Q8NDX5	79.07	Polyhomeotic-like protein 3	PHC3	106.096	3	3	0.740659	1.50288		9264.22	15128.8	15329.1	22702.4	1451.59
O94880	78.49	PHD finger protein 14	PHF14	99.991	3	3	0.948105	0.949487		3925.73	10340.1	3116.61	3264.19	1481.28
O75151	392.65	Lysine-specific demethylase PHF2	PHF2	120.7	18	17	0.363339	0.564542		2765.61	12519.5	7393.39	4509.66	9101.92
Q9BVI0	66.02	PHD finger protein 20	PHF20	115.314	4	4	0.442563	4.41555		301.651	1995.03	2759.48	58.0785	76.1343
A8MW92	83.3	PHD finger protein 20-like protein 1	PHF20L1	114.938	4	4	0.671472	0.469746		626.57	6407.74	2264.37	237.474	10714.3
Q92576	276.27	PHD finger protein 3	PHF3	229.339	13	13	0.993776	1.00525		6398.91	4056.23	9328.3	19059.8	5872.21
Q7RTV0	105.63	PHD finger-like domain-containing protein 5A	PHF5A	12.397	2	2	0.235147	53.2817		217.978	0	779.958	463.438	0
Q8IWS0	216.29	PHD finger protein 6	PHF6	41.264	7	7	0.258846	1.37566		46691.5	49871.6	49989.8	28378.7	30605.4
Q9UPP1	167.17	Histone lysine demethylase PHF8	PHF8	117.79	5	5	0.810605	0.92775		26262.8	42897	26337.9	26480	20056
O43175	130.5	D-3-phosphoglycerate dehydrogenase	PHGDH	56.614	5	5	0.514338	2.06807		11146.4	13873.4	19936.7	1631.43	16547.5
Q8WWQ0	1330.29	PH-interacting protein	PHIP	206.56	40	40	0.182219	0.371138		8982.31	33397.5	4876.88	8305.13	20447.1
Q9P1Y6	104.96	PHD and RING finger domain-containing protein 1	PHRF1	178.557	4	4	0.414347	0.497261		398.735	1707.52	2695.4	2819.4	1882.29
P42356	141.5	Phosphatidylinositol 4-kinase alpha	PI4KA	236.678	4	4	0.176462	1.56176		8166.96	4537.55	11791.8	7744.91	7059.66
O75925	82.33	E3 SUMO-protein ligase PIAS1	PIAS1	71.79	2	2	0.841609	0.688802		437.378	6750.19	16865	810.155	11209.7
Q8WXW3	593.59	Progesterone-induced-blocking factor 1	PIBF1/CEP90	89.75	17	17	0.019783	26.9835		198501	11801.7	212056	2503.17	14879.6
Q969N2	98.3	GPI transamidase component PIG-T	PIGT	65.658	3	3	0.0908284	1.60727		8193.96	6028.19	10728	4609.38	7143.71
O00459	22.77	Phosphatidylinositol 3-kinase regulatory subunit beta	PIK3R2	81.495	2	2	0.0568387	9.33709		4894.26	1068.79	15775.2	1954.84	398.891
Q96BK5	366.44	PIN2/TERF1-interacting telomerase inhibitor 1	PINX1	37.012	9	9	0.726327	1.37427		77219.7	161175	51285.7	23371.8	25490.7
P12273	94.75	Prolactin-inducible protein	PIP	16.562	2	2	0.106996	3.56646		221787	21909.1	140513	82175.3	67360.2
P14618	394.77	Pyruvate kinase PKM	PKM	57.9	14	14	0.797801	0.833643		28631.8	78025.4	160170	95058.1	72273.8
Q13835	27.52	Plakophilin-1	PKP1	82.808	2	2	0.519487	3.19068		1732.99	211.652	1674.27	6162.56	116.654
Q99959	249.7	Plakophilin-2	PKP2	97.355	7	7	0.0843351	0.520402		7989.84	17766.5	5562.67	10094.1	11723.3
Q99569	54.88	Plakophilin-4	PKP4	131.787	3	3	0.360288	0.0218763		0.904106	11176.3	3565.19	163.649	11117.1
Q15149	686.23	Plectin	PLEC	531.466	32	32	0.214809	0.544169		19570.2	25584.8	16021	23016.5	58507
Q6IQ23	26.54	Pleckstrin homology domain-containing family A member 7	PLEKHA7	127.056	2	2	0.729123	0.272538		16.0459	2879.35	135.835	0	1745.77
P53350	163.48	Serine/threonine-protein kinase PLK1	PLK1	68.212	5	5	0.529052	1.28236		18413.5	17234.7	10829.9	8710.69	8895.2
O43660	423.25	Pleiotropic regulator 1	PLRG1	57.158	13	13	0.773323	0.739323		12161.1	63598	9559.28	7807.95	6246.2
P29590	165.54	Protein PML	PML	97.489	6	6	0.213811	3.16459		44647.4	4513.66	36180.4	14427	31459.1
Q9H307	130.03	Pinin	PNN	81.565	4	4	0.336413	0.568203		17073.2	68002.4	37371.5	53097.2	24331.9
Q8TC44	50.53	POC1 centriolar protein homolog B	POC1B	53.634	2	2	0.683637	0.576451		278.618	2296.87	7396.91	2892.45	2324.88
Q7Z3K3	411.67	Pogo transposable element with ZNF domain	POGZ	155.245	13	13	0.272621	1.36927		60008.7	30042.5	32431	34216.5	32532.7
Q15054	36.43	DNA polymerase delta subunit 3	POLD3	51.368	2	2	0.438921	0.477276		633.395	4583.79	4967.49	2274.47	4923.81
Q9Y2S7	3.26	Polymerase delta-interacting protein 2	POLDIP2	42.007	2	2	0.876782	0.644775		4178.8	167.277	45.4484	127.149	14517.2
Q9BY77	98.87	Polymerase delta-interacting protein 3	POLDIP3	46.06	4	4	0.360115	2.23214		4114.19	4232.38	6748.88	4027.4	771.791
O95602	98.72	DNA-directed RNA polymerase I subunit RPA1	POLR1A	194.687	3	3	0.133922	0.274556		710.442	8847.65	1445.08	2769.28	2051.36
O15160	24.22	DNA-directed RNA polymerases I and III subunit RPAC1	POLR1C	39.225	2	2	0.363944	2.68928		8141.17	2704.47	5836.42	728.623	8545.9
Q9GZS1	103.69	DNA-directed RNA polymerase I subunit RPA49	POLR1E	53.928	5	5	0.357911	0.411683		1154.52	6501.46	579.411	911.349	1323.42
P24928	42.41	DNA-directed RNA polymerase II subunit RPB1	POLR2A	217.039	2	2	0.659577	0.209426		378.761	372.625	0	825.584	2.60871
P30876	34.18	DNA-directed RNA polymerase II subunit RPB2	POLR2B	133.811	2	2	0.372758	5.51397		2534.03	2435.67	2424.33	37.7855	986.894
A8CG34	191.67	Nuclear envelope pore membrane protein POM 121C	POM121C	124.982	6	6	0.903464	1.09155		33319.1	21605.9	27206.6	73657.3	13186.6
Q9NQ55	22.29	Suppressor of SWI4 1 homolog	PPAN	53.161	2	2	0.061892	5.97891		10993.5	2513.9	11343.3	736.144	3520.74
Q8NEY8	102.33	Periphilin-1	PPHLN1	52.705	5	5	0.40927	0.482831		571.961	4986.17	3267.58	1734.33	2624.86
P62937	311.67	Peptidyl-prolyl cis-trans isomerase A	PPIA	18.001	9	9	0.956902	0.970665		136507	137740	142341	74320.9	289301
P23284	243.07	Peptidyl-prolyl cis-trans isomerase B	PPIB	23.728	9	8	0.501737	0.619441		10270.5	20114.7	12456.3	7555.33	40059.4
Q13427	117.5	Peptidyl-prolyl cis-trans isomerase G	PPIG	88.564	4	4	0.340254	0.379221		2809.5	41868	9265.46	7528	7726.86
Q9Y3C6	90.26	Peptidyl-prolyl cis-trans isomerase-like 1	PPIL1	18.225	5	5	0.71605	0.574028		673.925	3481.96	840.026	153.575	4211.27
Q9H2H8	130.48	Peptidyl-prolyl cis-trans isomerase-like 3	PPIL3	18.143	3	3	0.56617	0.714964		8355.24	14246.4	9225.02	5736.9	22654.5
Q8WUA2	180.09	Peptidyl-prolyl cis-trans isomerase-like 4	PPIL4	57.189	6	6	0.74166	0.761488		12447.9	56089.3	46873.6	42712.2	13323.4
P62136	314.17	Serine/threonine-protein phosphatase PP1-alpha catalytic subunit	PPP1CA	37.488	7	7	0.946327	0.937337		13147.5	49854.5	44058.4	7911.71	42918.8
P62140	136.65	Serine/threonine-protein phosphatase PP1-beta catalytic subunit	PPP1CB	37.163	3	3	0.356648	2.06587		4217.46	3240.79	14003.7	2071.97	7666.48
P36873	77.74	Serine/threonine-protein phosphatase PP1-gamma catalytic subunit	PPP1CC	36.96	2	2	0.490853	0.538071		3008.03	13228.9	24313.5	19373.7	15665.4
Q96QC0	451.24	Serine/threonine-protein phosphatase 1 regulatory subunit 10	PPP1R10	98.996	15	15	0.00687355	9.47347		389828	21620.5	179335	34031	29548.7
O14974	126.96	Protein phosphatase 1 regulatory subunit 12A	PPP1R12A	115.211	4	4	0.229838	0.349835		302.21	3519.74	906.438	824.444	1154
Q9ULJ8	73.24	Neurabin-1	PPP1R9A	123.267	4	4	0.741205	0.876511		950.269	1566.13	2373.56	1541.01	2084.32
Q96SB3	98.97	Neurabin-2	PPP1R9B	89.138	3	3	0.669938	0.33795		3544	1557.3	11.8683	913.008	157.188
P63151	31.8	Serine/threonine-protein phosphatase 2A 55 kDa regulatory subunit B alpha isoform	PPP2R2A	51.659	2	2	0.844761	1.06208		6873.47	7576.92	13385.9	8953.25	10859.1
O60828	110.3	Polyglutamine-binding protein 1	PQBP1	30.454	4	4	0.787469	0.487113		268.988	162.198	10479.9	8679.89	29085.9
Q92733	53.36	Proline-rich protein PRCC	PRCC	52.386	2	2	0.0615146	327.356		2454.42	6.16657	4715.56	182.019	0.177894
Q13029	30.58	PR domain zinc finger protein 2	PRDM2	188.797	2	2	0.654962	0.394405		2941.41	240.603	57.3879	5564.83	844.274
Q06830	234.4	Peroxiredoxin-1	PRDX1	22.096	6	6	0.464128	0.61773		152566	93018	61507.3	132347	313256
P30048	61.9	Thioredoxin-dependent peroxide reductase, mitochondrial	PRDX3	27.675	3	3	0.185917	0.727243		21710.8	27107.3	28428.1	35941.2	40918.2
Q13162	112.64	Peroxiredoxin-4	PRDX4	30.521	4	4	0.64394	0.734056		46811.4	45719.9	112589	127574	165851
P30041	114.86	Peroxiredoxin-6	PRDX6	25.019	4	4	0.360802	1.80677		71562.5	57259	68681.4	16577.7	61547.8
Q9HCU5	135.56	Prolactin regulatory element-binding protein	PREB	45.44	5	5	0.378651	1.61281		22456.8	9778.2	15686.7	7132.38	22598.1
P78527	4444.68	DNA-dependent protein kinase catalytic subunit	PRKDC	468.788	107	106	0.384002	0.614512		100205	383446	167516	118191	206792
Q99873	173.37	Protein arginine N-methyltransferase 1	PRMT1	41.489	6	6	0.842956	0.836302		3574.23	6066.5	23713.8	11313	19438.7
O14744	79.66	Protein arginine N-methyltransferase 5	PRMT5	72.638	3	3	0.250054	5.035		11158.9	9252.92	13476.3	464.479	3361.58
Q9UMS4	273.75	Pre-mRNA-processing factor 19	PRPF19	55.146	6	6	0.799583	0.823398		34880.1	43844.9	8731.67	16137.4	13456.4
Q8NAV1	200.04	Pre-mRNA-splicing factor 38A	PRPF38A	37.453	4	4	0.274949	2.04812		67684.1	76556.5	84472.9	18398.7	35724.9
Q5VTL8	81.15	Pre-mRNA-splicing factor 38B	PRPF38B	64.429	3	3	0.553553	0.597616		25140.9	76406.2	10727.3	23057.7	11778.8
O43172	46.19	U4/U6 small nuclear ribonucleoprotein Prp4	PRPF4	58.412	2	2	0.442674	1.39797		10317.3	10356.2	17268	5939.76	14149.8
O75400	875.85	Pre-mRNA-processing factor 40 homolog A	PRPF40A	108.737	21	21	0.386407	0.450332		71764.3	549817	111842	206207	69446.4
Q13523	647.62	Serine/threonine-protein kinase PRP4 homolog	PRPF4B	116.916	18	18	0.879665	0.873514		91591.1	380647	96559.1	65200	50279.5
O94906	281	Pre-mRNA-processing factor 6	PRPF6	106.858	8	8	0.538287	2.14012		30186.5	3103.81	9849.79	38386.2	4390.09
Q6P2Q9	759.61	Pre-mRNA-processing-splicing factor 8	PRPF8	273.427	28	27	0.768901	1.13766		18130.7	22865.3	36559.7	14969.9	33860.5
Q9ULL5	57.7	Proline-rich protein 12	PRR12	129.911	2	2	0.202407	24.8106		15699.3	438.991	6125.27	5078.92	27.6929
P48634	60.72	Protein PRRC2A	PRRC2A	228.724	3	3	0.142143	109.043		3893.56	112.436	4017.73	0	424.42
Q9Y520	145.62	Protein PRRC2C	PRRC2C	316.718	7	7	0.813081	1.24805		22839.7	4373.94	2901.08	11630.9	5453.7
P07477	79.94	Trypsin-1	PRSS1	26.541	2	2	0.967138	0.937328		748844	1277460	62372.9	83104.8	115461
Q9Y617	59.94	Phosphoserine aminotransferase	PSAT1	40.397	3	3	0.887407	0.754716		276.221	1751.03	1661.43	70.675	5843.82
O75475	217.59	PC4 and SFRS1-interacting protein	PSIP1	60.067	7	7	0.980512	1.02598		31096	50358.6	7209.82	7750.84	7963.43
O14818	102.9	Proteasome subunit alpha type-7	PSMA7	27.87	3	3	0.0404998	5.69756		23694.8	2940.02	15950.1	1955.71	6908.85
P35998	52.48	26S protease regulatory subunit 7	PSMC2	48.603	3	3	0.641854	0.488523		1505.97	34071.1	6848.3	7352.88	1133.96
O43242	117.57	26S proteasome non-ATPase regulatory subunit 3	PSMD3	60.939	3	3	0.466533	1.37816		29235.3	14102.2	22990.2	14035.4	33632.8
P26599	189.03	Polypyrimidine tract-binding protein 1	PTBP1	57.186	6	6	0.0804681	2.4564		50914	24314.7	29504.8	12400.2	13028.7
Q9BVG9	97.31	Phosphatidylserine synthase 2	PTDSS2	56.216	3	3	0.25893	6.89194		10470.5	1446.51	5027.77	5471.46	147.422
Q15185	46.94	Prostaglandin E synthase 3	PTGES3	18.685	2	2	0.0597336	0.532434		35736.3	70527.5	31637.6	45956.5	77708.3
P18031	78.66	Tyrosine-protein phosphatase non-receptor type 1	PTPN1	49.935	2	2	0.478724	0.329131		8778.86	3534.56	244.034	3323.43	7486.94
Q12923	529.68	Tyrosine-protein phosphatase non-receptor type 13	PTPN13	276.733	19	19	0.118789	0.404471		9790.8	27729	9053.5	12451.8	36527.9
Q9Y3E5	43.66	Peptidyl-tRNA hydrolase 2, mitochondrial	PTRH2	19.181	2	2	0.503539	2.39776		9993.08	7294.69	4823.26	510.305	6520.9
Q9UHX1	476.48	Poly(U)-binding-splicing factor PUF60	PUF60	59.838	14	13	0.526871	0.748469		81920.7	162839	60971.7	57241.7	90321.7
Q15397	309.76	Pumilio homolog 3	PUM3	73.538	11	11	0.174159	5.96617		95259.9	50755.1	78642.3	3487	17251.7
Q15269	395.61	Periodic tryptophan protein 2 homolog	PWP2	102.387	7	7	0.882654	0.883238		4989.59	20347.8	23457.7	5575.25	16199.8
P47897	249.09	Glutamine--tRNA ligase	QARS	87.743	8	8	0.981557	1.01373		9971.22	4170.25	9220.44	12090.4	16783.6
Q96PU8	56.17	Protein quaking	QKI	37.647	3	3	0.0811404	2.20612		15776.8	7763.71	14685.5	4379.83	9659.36
P51153	60.08	Ras-related protein Rab-13	RAB13	22.76	2	2	0.356473	1.29928		58115.4	29580.7	45812.4	39266.3	53922.9
Q9H0U4	58.59	Ras-related protein Rab-1B	RAB1B	22.157	4	4	0.656116	0.730107		15741.7	8709.17	4983.18	8124.49	25229.3
P51148	74	Ras-related protein Rab-5C	RAB5C	23.468	2	2	0.798457	1.10455		41231.9	23677.8	26679.8	23287.6	49102.8
Q3YEC7	276.4	Rab-like protein 6	RABL6	79.5	9	9	0.028694	0.342456		3790.67	8500.56	4379.33	11477.8	17260.8
Q9H0H5	125.37	Rac GTPase-activating protein 1	RACGAP1	70.982	5	5	0.349658	0.486471		23832	27859.5	4520.83	16174.5	21557.2
P63244	643.98	Receptor of activated protein C kinase 1	RACK1	35.055	12	12	0.24097	1.70149		140066	55058.7	184942	121808	126202
Q9NS91	80.96	E3 ubiquitin-protein ligase RAD18	RAD18	56.187	4	4	0.827943	1.06361		8232.82	8765.27	8308.63	5247.8	10221.8
O60216	242.97	Double-strand-break repair protein rad21 homolog	RAD21	71.645	8	8	0.816154	0.934438		20370.3	14407.3	19026.5	29259.6	22183.5
Q92878	719.34	DNA repair protein RAD50	RAD50	153.797	24	24	0.389035	1.94163		84823.3	117717	137363	21997	66355.5
P78406	389.92	mRNA export factor	RAE1	40.942	11	11	0.315885	0.418714		15721.3	92145.2	66464.7	37468.4	133269
Q7Z5J4	464.48	Retinoic acid-induced protein 1	RAI1	203.225	16	16	0.142809	6.07624		53141.9	3492.04	30636.1	26354.2	3181.78
Q9P0K7	459.86	Ankycorbin	RAI14	109.973	14	14	0.00201445	0.387131		14164.1	33049	11077.9	32446.6	31591.2
Q9UKM9	437.55	RNA-binding protein Raly	RALY	32.444	10	10	0.0166856	2.6568		130798	33660.2	85093.3	46672.9	39855.2
P62826	134.12	GTP-binding nuclear protein Ran	RAN	24.408	3	3	0.614013	1.34494		479734	305310	348016	151948	604445
P43487	112.32	Ran-specific GTPase-activating protein	RANBP1	23.296	3	3	0.704671	0.881984		23607.9	35767.4	44567.6	29092.1	47804.7
P49792	4948.95	E3 SUMO-protein ligase RanBP2	RANBP2	357.974	113	113	0.981999	1.01778		643067	267938	1000120	1497980	1218880
P46060	344.14	Ran GTPase-activating protein 1	RANGAP1	63.502	11	11	0.529298	0.772476		74732.7	109383	122655	198129	87850
P54136	271.12	Arginine--tRNA ligase, cytoplasmic	RARS	75.331	9	9	0.679155	1.1677		38361.7	49622.8	51541.5	23152.2	48063.4
Q8IY67	173.18	Ribonucleoprotein PTB-binding 1	RAVER1	63.837	9	9	0.338853	2.64285		15549.8	15266.5	32698.1	2434.49	16711.2
P06400	72.57	Retinoblastoma-associated protein	RB1	106.092	2	2	0.0314733	56.1256		33551.6	391.016	11903.2	91.5071	1261.63
Q09028	40.48	Histone-binding protein RBBP4	RBBP4	47.626	2	2	0.472298	1.43202		30551.1	15172.1	29478.8	41276.4	14696.3
Q15291	119.29	Retinoblastoma-binding protein 5	RBBP5	59.116	4	4	0.684102	0.649081		5944.85	46652.5	8425.24	4168.41	6665.67
Q7Z6E9	3188.3	E3 ubiquitin-protein ligase RBBP6	RBBP6	201.442	70	69	0.0173922	0.0608074		38663.6	2069230	102607	636105	844328
Q16576	199.06	Histone-binding protein RBBP7	RBBP7	47.79	5	5	0.872426	0.922864		66672	99522.5	83164.7	40736.1	129571
Q9NWB1	63.34	RNA binding protein fox-1 homolog 1	RBFOX1	42.758	2	2	0.966152	0.974751		6369.73	18115.1	9635.71	4707.35	6088.46
P98175	284.54	RNA-binding protein 10	RBM10	103.469	8	8	0.684969	1.33967		14745.9	3693.91	4223.69	11829	4678.61
Q8IXT5	81.62	RNA-binding protein 12B	RBM12B	118.03	3	3	0.865186	1.33973		1066.11	6344.49	1929.88	105.186	1839.05
Q96PK6	665.66	RNA-binding protein 14	RBM14	69.449	14	13	0.62695	0.800285		345161	319776	291583	738603	263746
Q96T37	61.26	Putative RNA-binding protein 15	RBM15	107.124	2	2	0.0156609	3.43991		30490.6	7274.06	21326.1	9913.41	5649.06
Q96I25	997.17	Splicing factor 45	RBM17	44.934	25	25	0.904884	0.903452		132180	505463	201625	64761.4	180237
Q9NW64	84.19	Pre-mRNA-splicing factor RBM22	RBM22	46.865	3	3	0.558649	1.44523		13436	20900.1	15527.9	4668.84	10230.8
Q86U06	74.85	Probable RNA-binding protein 23	RBM23	48.701	3	3	0.615662	0.542495		717.487	9104.23	2186.68	599.63	2254.67
P49756	999.18	RNA-binding protein 25	RBM25	100.124	21	21	0.610244	0.681644		52256.8	109959	19038.2	27968	32217.1
Q5T8P6	169.57	RNA-binding protein 26	RBM26	113.527	4	4	0.0271593	5.9754		23247.5	3130.68	22217.9	7395.59	2376.34
Q9P2N5	49.11	RNA-binding protein 27	RBM27	118.645	3	3	0.578392	0.590332		986.964	3278.77	4144.45	8465.55	1448.76
Q9NW13	187.65	RNA-binding protein 28	RBM28	85.685	6	6	0.197519	3.88306		22370.6	17461.8	33287.2	9397.72	2114.94
Q96EV2	329.76	RNA-binding protein 33	RBM33	129.906	10	10	0.0467373	2.9081		94939.7	16942	48002	26317.7	28055.6
P42696	303.82	RNA-binding protein 34	RBM34	48.535	12	12	0.0297028	4.35125		83898.6	10927.9	76952.6	19363.4	29758.3
Q14498	751.04	RNA-binding protein 39	RBM39	59.343	18	18	0.520126	0.63957		450750	2030640	596700	608875	431234
Q9BQ04	132.37	RNA-binding protein 4B	RBM4B	40.124	6	6	0.601623	1.41505		29541	31058.8	21215	7230.3	24657.5
P52756	96.02	RNA-binding protein 5	RBM5	92.097	3	3	0.383709	1.85284		4050.58	3035.73	4408.03	912.359	4282.55
Q9Y5S9	216.24	RNA-binding protein 8A	RBM8A	19.877	5	5	0.256878	1.59347		20962.2	12146.9	13004.1	6726.04	13615.2
P38159	226.13	RNA-binding motif protein, X chromosome	RBMX	42.306	6	6	0.0851599	3.98516		799349	71085	238793	162048	114387
Q9Y388	64.13	RNA-binding motif protein, X-linked 2	RBMX2	37.313	2	2	0.980706	0.943386		8699.92	117101	10354.2	23718.4	366.638
P18754	87.59	Regulator of chromosome condensation	RCC1	44.941	2	2	0.98553	1.00949		15837.8	30923.4	28656.7	27765.9	10946.6
Q9P258	399.26	Protein RCC2	RCC2	56.049	11	11	0.869413	1.04414		50265.8	62950.6	57478.5	35725.6	60661.1
Q9UKL0	78.17	REST corepressor 1	RCOR1	53.295	2	2	0.697624	0.568606		1202.12	8073.59	6706.92	884.417	17440.1
P46063	115.51	ATP-dependent DNA helicase Q1	RECQL	73.41	5	5	0.339292	1.80325		7718.28	2167.71	7427.17	3923.91	8702.12
Q9H6H4	33.19	Receptor expression-enhancing protein 4	REEP4	29.376	2	2	0.853746	1.16579		552.26	2164.8	1683.83	634.103	412.311
O15258	192.69	Protein RER1	RER1	22.943	5	5	0.607662	1.59327		76138	55239	32739.8	9777.97	56971.3
Q9GZR2	454.14	RNA exonuclease 4	REXO4	46.643	10	10	0.533049	1.72506		87253.9	143896	67244.2	20680.6	29419.4
P35251	1122.76	Replication factor C subunit 1	RFC1	128.175	25	25	0.983518	0.976901		175056	413387	56498.3	33757	75604
P35250	108.98	Replication factor C subunit 2	RFC2	39.132	3	3	0.409445	0.289958		614.651	21780.7	13978.7	4774.1	9935.06
P40938	101.74	Replication factor C subunit 3	RFC3	40.53	3	3	0.938796	1.08513		11344.3	14933.9	4510.72	1600.26	11987.4
P35249	137.96	Replication factor C subunit 4	RFC4	39.657	4	4	0.422662	1.89164		31389.6	58324.7	55140.1	17249.4	10573.9
P40937	34.75	Replication factor C subunit 5	RFC5	38.472	2	2	0.106581	0.0545076		117.495	1999.93	12.441	166.309	1037.56
P0DJD1	25.75	RANBP2-like and GRIP domain-containing protein 2	RGPD2	197.185	2	2	0.16774	0.155541		669.988	4248.73	3328.91	34481.1	6041.95
O14715	31.51	RANBP2-like and GRIP domain-containing protein 8	RGPD8	198.869	2	2	0.251897	1.38367		36702.9	20409.9	42871.6	32445.4	35580.9
Q8IXI1	58.6	Mitochondrial Rho GTPase 2	RHOT2	68.075	3	3	0.581617	1.55417		2265.58	1469.58	3829.45	877.168	5280.81
Q5UIP0	1427.8	Telomere-associated protein RIF1	RIF1	274.294	34	34	0.548186	1.18059		97565.8	115507	159225	82042.8	124168
Q06587	49.79	E3 ubiquitin-protein ligase RING1	RING1	42.403	2	2	0.25947	0.230937		616.271	21152	5463.31	6678.51	3550.86
Q9BRS2	211.53	Serine/threonine-protein kinase RIO1	RIOK1	65.542	7	7	0.225925	1.9858		57450.4	38926.9	39418.5	12685.8	27868.8
Q13129	59.7	Zinc finger protein Rlf	RLF	217.813	3	3	0.874128	0.511659		64.9115	5945.11	533.449	8091.35	0.755983
Q96TC7	39.99	Regulator of microtubule dynamics protein 3	RMDN3	52.086	2	2	0.251682	5.62479		6649.8	209.767	6308.26	1328.45	5478.68
Q99496	191.84	E3 ubiquitin-protein ligase RING2	RNF2	37.632	5	5	0.696	0.633397		9030.66	50199.2	4592.51	4490.27	4662.9
O75150	27.33	E3 ubiquitin-protein ligase BRE1B	RNF40	113.581	2	2	0.972108	1.03569		45.1576	177.757	419.267	70.9772	185.864
Q15287	115.99	RNA-binding protein with serine-rich domain 1	RNPS1	34.188	3	3	0.751604	0.82872		7952.25	12265	27049.3	26737.3	16902.9
Q8TA86	68.67	Retinitis pigmentosa 9 protein	RP9	26.091	4	4	0.0354486	0.372246		6263.65	24939.8	9248.8	14368.5	23854.8
Q9H9Y2	64.51	Ribosome production factor 1	RPF1	40.086	3	3	0.443994	0.472854		575.444	1612.41	153.023	612.01	250.451
Q9H7B2	60.91	Ribosome production factor 2 homolog	RPF2	35.56	2	2	0.671419	0.364846		41.6008	6418.12	7159.1	508.127	1026.2
P27635	188.14	60S ribosomal protein L10	RPL10	24.588	3	3	0.53434	0.782985		61722.2	94415	72857.8	51818.8	128407
P62906	57.01	60S ribosomal protein L10a	RPL10A	24.816	3	3	0.461163	0.0587964		0	86.7492	2931.57	1871.29	4810.51
P62913	151.77	60S ribosomal protein L11	RPL11	20.24	2	2	0.896507	0.925559		131876	251846	356307	132088	386167
P30050	309.32	60S ribosomal protein L12	RPL12	17.808	5	5	0.41265	1.33249		114830	96987.7	101080	51067.7	106717
P26373	224.49	60S ribosomal protein L13	RPL13	24.247	5	5	0.121526	2.70434		409888	145674	170291	60795.8	105279
P40429	191.1	60S ribosomal protein L13a	RPL13A	23.562	5	5	0.768661	1.11739		106960	164425	262450	154951	132319
P50914	211.91	60S ribosomal protein L14	RPL14	23.417	5	5	0.133525	3.03409		126727	122075	236988	39446.7	38696.1
P61313	116.82	60S ribosomal protein L15	RPL15	24.131	3	3	0.764815	1.09135		86340.9	77587.9	106160	67332.1	129228
P18621	244.24	60S ribosomal protein L17	RPL17	21.383	6	6	0.0283033	10.3889		666100	23638	427787	53561.1	107146
Q07020	175.74	60S ribosomal protein L18	RPL18	21.621	3	3	0.0286527	2.8559		690553	291543	747347	168166	324645
Q02543	96.06	60S ribosomal protein L18a	RPL18A	20.749	2	2	0.309473	1.46287		116975	129830	186389	67917.7	116627
P84098	145.5	60S ribosomal protein L19	RPL19	23.451	2	2	0.424771	4.91827		120035	136918	202814	2226.91	104716
P46778	67.94	60S ribosomal protein L21	RPL21	18.553	3	3	0.00528082	1.54628		70796.4	44024.2	73260.3	50918.7	45069.6
P35268	129.16	60S ribosomal protein L22	RPL22	14.778	3	3	0.1923	1.74966		167702	112848	286291	93186.6	186774
P62829	295.4	60S ribosomal protein L23	RPL23	14.856	7	7	0.948949	0.968315		187742	117899	56096.6	89757	112491
P62750	529.72	60S ribosomal protein L23a	RPL23A	17.684	11	11	0.281466	2.90469		627198	972154	1549350	134841	298176
P83731	207.34	60S ribosomal protein L24	RPL24	17.768	5	5	0.0809553	3.33728		521504	66821.8	356649	152542	211721
P61254	61.57	60S ribosomal protein L26	RPL26	17.248	2	2	0.196538	1.85282		162266	122258	123232	46771.7	77744.3
P61353	153.42	60S ribosomal protein L27	RPL27	15.788	5	5	0.903634	1.10111		228908	123297	37454.6	57567	83779.2
P46776	84.07	60S ribosomal protein L27a	RPL27A	16.551	2	2	0.172964	2.4192		458418	200566	183811	76726.2	112262
P39023	336.71	60S ribosomal protein L3	RPL3	46.08	8	8	0.157475	19.5357		18357.4	5129.44	53189.9	5376.39	148.394
P62888	121.89	60S ribosomal protein L30	RPL30	12.776	3	3	0.41739	3.78109		12142.4	22595.6	34331.5	10140.3	687.175
P62910	189.93	60S ribosomal protein L32	RPL32	15.85	4	4	0.397139	1.70462		57707.5	30187.4	22831.4	11174.8	28622
P18077	55.52	60S ribosomal protein L35a	RPL35A	12.53	2	2	0.858604	1.07269		46154.1	72156.1	53995.1	50041.9	27913.9
Q9Y3U8	98.91	60S ribosomal protein L36	RPL36	12.246	3	3	0.893476	1.12346		13408.6	46529.9	55064.5	9809.78	30996.8
P63173	157.36	60S ribosomal protein L38	RPL38	8.213	5	5	0.296208	1.9538		64324	36815	36519.6	11667.3	35539.7
P36578	522.95	60S ribosomal protein L4	RPL4	47.667	10	10	0.290257	2.15126		1314520	1260560	1488610	267327	815896
P46777	297.65	60S ribosomal protein L5	RPL5	34.341	7	6	0.319548	0.452308		8704.46	55356.7	49879.8	37575.7	47002.5
Q02878	205.81	60S ribosomal protein L6	RPL6	32.708	5	5	0.126701	1.98226		173459	108922	117798	69005.1	49891
P18124	367.5	60S ribosomal protein L7	RPL7	29.207	9	9	0.260767	2.30514		266405	75136.4	85027.2	34691.2	106780
P62424	497.36	60S ribosomal protein L7a	RPL7A	29.977	9	9	0.0902608	2.24793		372369	231250	651252	152202	298698
Q6DKI1	69.53	60S ribosomal protein L7-like 1	RPL7L1	28.643	3	3	0.706428	1.49172		5355.7	10062.1	3676.81	782.459	3343.67
P05388	127.96	60S acidic ribosomal protein P0	RPLP0	34.252	4	4	0.83008	0.883121		13316.9	16201.8	13474.5	7212.26	29866.2
P05387	105.72	60S acidic ribosomal protein P2	RPLP2	11.658	3	3	0.0462097	3.32519		80251.1	17306.6	35851.2	11851.4	20464.6
P04843	445.38	Dolichyl-diphosphooligosaccharide--protein glycosyltransferase subunit 1	RPN1	68.527	12	12	0.151854	1.61789		201208	125750	174707	80580.5	153584
P04844	392.92	Dolichyl-diphosphooligosaccharide--protein glycosyltransferase subunit 2	RPN2	69.241	10	10	0.454858	1.94808		51081	45252.9	59677.9	8587.4	58584.4
Q96P16	22.37	Regulation of nuclear pre-mRNA domain-containing protein 1A	RPRD1A	35.698	2	2	0.0287763	2.42798		328.066	209.662	537.722	150.959	163.555
Q9NQG5	68.92	Regulation of nuclear pre-mRNA domain-containing protein 1B	RPRD1B	36.877	2	2	0.520842	7.86661		442.509	452.48	860.299	0	1066.34
Q5VT52	169.41	Regulation of nuclear pre-mRNA domain-containing protein 2	RPRD2	155.924	10	10	0.670218	0.714815		2489.6	7570.48	16522.3	9643.72	9893.49
P46783	177.1	40S ribosomal protein S10	RPS10	18.886	4	4	0.183689	1.73893		44734.3	29230.1	27261.4	14503.3	19104.6
P62280	115.77	40S ribosomal protein S11	RPS11	18.419	6	6	0.767692	1.2712		59794.4	56952.9	27683.7	11099.2	51865.1
P25398	106.66	40S ribosomal protein S12	RPS12	14.505	4	4	0.707376	0.754988		27302	46107.3	12018.8	9615.99	31153.1
P62277	144.49	40S ribosomal protein S13	RPS13	17.212	5	5	0.0466389	1.88568		59842.9	24880.8	42976.6	23151.5	33768.8
P62263	248.28	40S ribosomal protein S14	RPS14	16.263	4	4	0.272047	2.32045		22438	29154.8	61703.1	18262.3	7743.84
P62244	98.3	40S ribosomal protein S15a	RPS15A	14.83	4	4	0.42051	1.22912		98521.2	61423.5	58733.7	53660.6	71920
P62249	147.47	40S ribosomal protein S16	RPS16	16.435	4	4	0.436263	1.86149		95834.9	120985	114588	73341.9	20106.3
P08708	217.83	40S ribosomal protein S17	RPS17	15.54	5	5	0.298578	1.80666		23338.5	9154.37	41073.5	19984.1	27511.1
P62269	124.81	40S ribosomal protein S18	RPS18	17.708	3	3	0.979622	1.01232		66256.7	62973.3	60137.3	34386.9	111960
P39019	150.41	40S ribosomal protein S19	RPS19	16.051	4	4	0.713479	1.33567		35142.9	53073.9	21765.6	8239.12	20302.8
Q86WX3	132.15	Active regulator of SIRT1	RPS19BP1	15.424	3	3	0.651478	1.91163		54602.5	5442.47	1765.4	6582.83	3781.46
P15880	180.95	40S ribosomal protein S2	RPS2	31.305	3	3	0.731209	0.747462		8184.5	22334.3	39234.5	12655.8	48748.4
P60866	163.2	40S ribosomal protein S20	RPS20	13.364	3	3	0.175423	1.52897		60975.3	34135.1	35029.1	25059.2	32285.9
P63220	100.47	40S ribosomal protein S21	RPS21	9.106	2	2	0.76018	0.718124		628.848	2314.28	7609.41	5183.71	2356.07
P62847	149.11	40S ribosomal protein S24	RPS24	15.413	5	5	0.565954	1.77171		28725.1	68968.8	58126.6	7087.29	25098.2
P62851	211.48	40S ribosomal protein S25	RPS25	13.734	4	4	0.00421277	3.64215		468029	141391	409164	94961.8	129185
P62979	321.19	Ubiquitin-40S ribosomal protein S27a	RPS27A	17.953	5	5	0.22371	1.66265		831509	639651	1853040	930826	698894
Q71UM5	67.91	40S ribosomal protein S27-like	RPS27L	9.471	2	2	0.146211	0.465607		11159	27582.8	5765.23	14104.5	13140.3
P23396	458.15	40S ribosomal protein S3	RPS3	26.671	13	13	0.0834563	1.67146		416787	310958	357523	194987	203157
P61247	118.86	40S ribosomal protein S3a	RPS3A	29.926	5	5	0.36262	1.83308		27965.3	33277.2	36049.3	7654.48	20401.9
P62701	189.05	40S ribosomal protein S4, X isoform	RPS4X	29.579	6	6	0.46178	1.68355		41114.7	46698.3	63649.3	12058	49823.8
P46782	204.25	40S ribosomal protein S5	RPS5	22.862	4	4	0.310161	1.71315		41564.4	46475.9	70222.1	17202.8	39226.8
P62753	274.54	40S ribosomal protein S6	RPS6	28.663	4	4	0.226371	1.96553		327352	116233	363903	134120	347328
P62081	104.04	40S ribosomal protein S7	RPS7	22.113	4	4	0.630274	1.32013		20410	31977.1	26244.8	8301.38	20299.6
P62241	419.72	40S ribosomal protein S8	RPS8	24.19	8	8	0.103416	1.67861		544177	464137	558922	281145	271777
P46781	212.77	40S ribosomal protein S9	RPS9	22.578	7	7	0.52653	1.24793		153388	171671	195766	87771.8	177694
P08865	322.68	40S ribosomal protein SA	RPSA	32.833	7	6	0.40642	1.77515		53155.4	61062.3	90473.5	16364.1	59666.9
Q9P2E9	2471.89	Ribosome-binding protein 1	RRBP1	152.381	37	37	0.165168	0.20409		58923	673208	33591.3	69875.9	220204
Q92766	38.41	Ras-responsive element-binding protein 1	RREB1	181.306	2	2	0.270297	27.8384		31457	338.539	255.366	420.733	7.40925
P56182	454.2	Ribosomal RNA processing protein 1 homolog A	RRP1	52.807	8	8	0.284762	1.59027		78115.3	76747.2	72506.3	29529.4	46766.7
Q5JTH9	705.19	RRP12-like protein	RRP12	143.611	20	20	0.38352	1.39625		174277	186219	150849	79346.8	105983
Q14684	2714.27	Ribosomal RNA processing protein 1 homolog B	RRP1B	84.375	42	42	0.0533929	2.49245		303209	137415	190183	73974.5	87978
Q9Y3A4	42.94	Ribosomal RNA-processing protein 7 homolog A	RRP7A	32.314	2	2	0.789069	1.64893		1768.02	6168.02	4064.98	5804.51	120.032
O43159	302.48	Ribosomal RNA-processing protein 8	RRP8	50.683	9	8	0.0571854	14.0967		103759	2244.44	10144.8	2834.98	1915.96
O43818	151.48	U3 small nucleolar RNA-interacting protein 2	RRP9	51.809	4	4	0.63324	1.76749		24923.8	3163.71	6164.07	30095.8	3622.01
Q15050	723.19	Ribosome biogenesis regulatory protein homolog	RRS1	41.168	12	12	0.566392	1.98257		49213.8	162418	253316	68733.9	16000.5
Q5VWQ0	575.54	Round spermatid basic protein 1	RSBN1	90.015	12	12	0.811792	1.28277		8369.3	7269.22	61343.9	21138.1	35866.9
Q6PCB5	731.25	Round spermatid basic protein 1-like protein	RSBN1L	94.81	18	18	0.483588	0.498479		15151.3	87606.7	10023.7	9162.88	18823.7
O76021	861.07	Ribosomal L1 domain-containing protein 1	RSL1D1	54.939	15	15	0.643324	0.716264		180773	766272	225840	174004	168360
Q96IZ7	204.41	Serine/Arginine-related protein 53	RSRC1	38.654	7	7	0.154685	3.08596		50548.7	21894.4	21541.5	9749.82	5727.69
Q7L4I2	184.61	Arginine/serine-rich coiled-coil protein 2	RSRC2	50.529	4	4	0.39508	2.10098		18974.5	17507.1	11064.6	2530.31	7404.67
Q9Y3I0	80.12	tRNA-splicing ligase RtcB homolog	RTCB	55.175	3	3	0.905352	0.906779		4978.41	9140.66	4346.7	1591.54	9280.61
Q9Y265	182.13	RuvB-like 1	RUVBL1	50.196	9	9	0.996933	0.998372		36116.4	69403.2	86869.9	40528.9	62782.7
Q9Y230	266.01	RuvB-like 2	RUVBL2	51.125	8	7	0.81984	0.826593		23011.1	29738.8	5249.76	7568.96	10444.3
Q8N488	48.64	RING1 and YY1-binding protein	RYBP	24.806	2	2	0.0873457	73.7183		12690.8	3376.14	25403	67.8003	63.122
P31151	91.6	Protein S100-A7	S100A7	11.464	3	2	0.538428	1.92645		89264.8	42461.5	21596.1	6751.35	41297.4
P05109	115.89	Protein S100-A8	S100A8	10.828	2	2	0.217918	2.36722		235316	59820.1	57974.1	37194.9	53986
P06702	160.67	Protein S100-A9	S100A9	13.234	3	3	0.167549	14.8194		163252	635.836	38942.5	12579.6	19472.4
Q15424	823.44	Scaffold attachment factor B1	SAFB	102.58	21	21	0.166717	7.90539		138360	90612.2	142026	4403.92	13972.4
Q14151	185.81	Scaffold attachment factor B2	SAFB2	107.408	6	6	0.373399	0.737513		26734.4	40095.5	17213.5	20987.4	29244.5
Q6SPF0	146.39	Atherin	SAMD1	56.018	5	5	0.292302	6.17953		11125.8	4376.7	23097.5	321.324	12413.4
Q9Y512	372.04	Sorting and assembly machinery component 50 homolog	SAMM50	51.943	11	9	0.807787	1.24915		47782.8	84899.6	60633.1	11862.1	79444
Q9UHR5	104.42	SAP30-binding protein	SAP30BP	33.85	3	3	0.363213	2.59665		8907.66	9172.19	90718.1	9313.42	15359
Q9NR31	64.31	GTP-binding protein SAR1a	SAR1A	22.353	2	2	0.786735	1.19216		8002.23	4073.1	5711.46	3241.43	13812.7
O43290	1552.52	U4/U6.U5 tri-snRNP-associated protein 1	SART1	90.2	32	32	0.0321722	1.89647		204944	116338	214780	134554	86494.1
Q15020	49.1	Squamous cell carcinoma antigen recognized by T-cells 3	SART3	109.865	3	3	0.0978894	0.224324		292.033	492.102	287.669	1869.5	2344.65
Q9H7N4	1223.38	Splicing factor, arginine/serine-rich 19	SCAF1	139.186	25	25	0.333928	0.470947		190609	1244960	301978	229935	461854
Q99590	443.01	Protein SCAF11	SCAF11	164.551	11	11	0.283857	1.55524		13341.1	7987.2	9590.46	10523.4	4577.26
O95104	154.59	Splicing factor, arginine/serine-rich 15	SCAF4	125.79	4	4	0.0900529	2.45458		11949.4	6685.55	19086.9	3871.41	8998.8
Q9UPN6	92.19	Protein SCAF8	SCAF8	140.433	5	5	0.956305	0.979137		5664.01	11164.6	7401.75	4842.09	5349.14
Q9UN30	21.43	Sex comb on midleg-like protein 1	SCML1	37.424	2	2	0.378255	5.97983		547.99	40.9871	6547.53	372.948	2079.28
Q9UQR0	61.79	Sex comb on midleg-like protein 2	SCML2	77.208	3	3	0.28227	0.0202033		2753.72	2924.72	0.464521	1366.94	4383.06
O43819	74.72	Protein SCO2 homolog, mitochondrial	SCO2	29.791	2	2	0.35509	0.230668		1147.93	2697.46	78.6095	323.332	2532.35
Q14160	181.96	Protein scribble homolog	SCRIB	174.778	4	4	0.730571	1.63103		1702.67	4262.32	7760.26	6921.05	375.238
Q96C92	69.78	Serologically defined colon cancer antigen 3	SDCCAG3	47.932	3	3	0.204567	2.13173		14095.6	5424.57	27117.6	15856.3	8968.91
P55735	212.9	Protein SEC13 homolog	SEC13	35.518	5	5	0.918001	1.10994		8863.88	46753.2	34725.8	5768.68	14643.1
O15027	45.43	Protein transport protein Sec16A	SEC16A	233.373	3	3	0.813302	0.837201		4115.05	1406.74	1470.73	2765.03	6523.18
O75396	133.16	Vesicle-trafficking protein SEC22b	SEC22B	24.578	3	3	0.843832	0.890265		14295.8	16514.4	15143.1	7998.79	34173.6
P61619	33.59	Protein transport protein Sec61 subunit alpha isoform 1	SEC61A1	52.231	2	2	0.411157	0.534404		12179.8	22528.9	7083.22	6794.99	34298.1
Q99442	122.45	Translocation protein SEC62	SEC62	45.833	2	2	0.68262	1.91157		20.7287	7.6801	209.749	167.185	31.9646
Q9UGP8	97.49	Translocation protein SEC63 homolog	SEC63	87.942	3	3	0.507234	0.466387		14168.6	18310.5	1488.14	4179.34	12471.1
Q96EE3	294.2	Nucleoporin SEH1	SEH1L	39.623	10	10	0.607875	0.879931		85219.7	126025	73998	73320.7	79544.7
P04279	63.11	Semenogelin-1	SEMG1	52.1	2	2	0.420929	8.22618		4761.04	33.5749	8185.94	917.528	14188.2
Q9P0U3	214.9	Sentrin-specific protease 1	SENP1	73.435	6	6	0.174668	0.684845		26728.1	26061.1	22092.1	39710	43165.9
Q9H4L4	338.26	Sentrin-specific protease 3	SENP3	64.969	8	8	0.0269249	0.309977		32458.1	174578	42795.5	84832.5	117367
Q8NC51	183.11	Plasminogen activator inhibitor 1 RNA-binding protein	SERBP1	44.938	6	6	0.0671695	697.99		4074.06	0	43610.4	322.758	21.5775
Q96P63	110.16	Serpin B12	SERPINB12	46.247	4	4	0.00829109	3.2814		65070.1	18316.7	88671.7	25692.6	26358.2
P48594	57.13	Serpin B4	SERPINB4	44.825	2	2	0.0432387	0.0444452		18.938	88.8534	12.5337	937.957	499.79
Q9BYW2	105.55	Histone-lysine N-methyltransferase SETD2	SETD2	287.418	3	3	0.11426	0.180307		240.903	3162.92	1369.52	5668.39	1803.14
P0DME0	61.34	Protein SETSIP	SETSIP	34.861	2	2	0.748789	1.17368		19819.5	9882.1	15071.5	11051.9	29237.5
Q15459	326.95	Splicing factor 3A subunit 1	SF3A1	88.831	12	12	0.590053	1.33922		13156	4493.38	3935.05	4851.31	7114.05
Q15428	93.83	Splicing factor 3A subunit 2	SF3A2	49.224	4	4	0.761729	0.669315		1777.53	7201.04	507.127	1047.99	378.23
O75533	721.68	Splicing factor 3B subunit 1	SF3B1	145.738	19	19	0.0668711	1.47446		25748.7	17991.9	30162.2	22769.2	16481.8
Q13435	417.12	Splicing factor 3B subunit 2	SF3B2	100.165	9	9	0.278492	0.630434		23477	41342.5	12743.6	21890.5	22820.7
Q15393	277.4	Splicing factor 3B subunit 3	SF3B3	135.492	12	12	0.498765	0.803841		17524.5	33826.3	17599.6	18447.9	16711.3
Q9Y3B4	53.2	Splicing factor 3B subunit 6	SF3B6	14.576	2	2	0.849502	0.801729		2802.71	5253.76	1697.25	7128.42	537.575
P23246	247.01	Splicing factor, proline- and glutamine-rich	SFPQ	76.102	6	6	0.486938	0.637401		44783.9	78429.2	88266.7	57433.5	213058
Q12872	338.95	Splicing factor, suppressor of white-apricot homolog	SFSWAP	104.758	12	12	0.700489	1.63846		2406.68	576.295	9090.83	4743.64	8510.72
Q9H9B4	62.07	Sideroflexin-1	SFXN1	35.596	2	2	0.206079	1.66098		11997.2	7749.51	13735.1	5082.36	11720.1
Q96NB2	58.01	Sideroflexin-2	SFXN2	36.208	3	3	0.428531	0.342144		128.825	742.876	667.409	241.371	3510.45
Q6P4A7	55.62	Sideroflexin-4	SFXN4	37.974	2	2	0.233156	0.692937		3270.75	6211.62	4737.53	4178.51	7063.05
Q96ES7	104.68	SAGA-associated factor 29	SGF29	33.217	4	4	0.59175	0.595382		3617.37	14668.2	2078.32	4332.16	1537.05
Q8TEC5	24.33	Putative E3 ubiquitin-protein ligase SH3RF2	SH3RF2	79.27	2	2	0.606183	0.229574		160733	827604	31629700	56637600	20211700
P34897	144.11	Serine hydroxymethyltransferase, mitochondrial	SHMT2	55.958	4	4	0.704756	0.801564		11665.5	6539.45	11919.7	24780.3	19646.9
Q96ST3	427.9	Paired amphipathic helix protein Sin3a	SIN3A	145.085	13	13	0.884283	0.966305		11071.2	17749.4	14989.9	11575.4	11532.6
O75182	32.66	Paired amphipathic helix protein Sin3b	SIN3B	132.983	2	2	0.505229	0.187762		1273.02	106.043	114.853	22350.9	3563.39
O43166	71.39	Signal-induced proliferation-associated 1-like protein 1	SIPA1L1	199.904	4	4	0.015323	3.9167		18864.5	3084.82	12770.2	3602.39	5599.94
O60292	62.18	Signal-induced proliferation-associated 1-like protein 3	SIPA1L3	194.49	3	3	0.106515	0.00985556		56.96	1561.28	0	97.7897	2941.28
Q8IX90	81.58	Spindle and kinetochore-associated protein 3	SKA3	46.33	3	2	0.199373	3.12853		9175.84	1177.33	6488.69	6875.26	1853.52
P53985	248.66	Monocarboxylate transporter 1	SLC16A1	53.909	7	7	0.43051	0.703606		47949	105094	43099.1	68272	37589
P53007	105.32	Tricarboxylate transport protein, mitochondrial	SLC25A1	33.991	3	3	0.725825	0.748775		25893.4	87106.9	47861.5	15556.6	76690.2
Q9UBX3	115.68	Mitochondrial dicarboxylate carrier	SLC25A10	31.262	3	3	0.288133	0.331006		10190.2	23899.1	1471.61	8936.65	7497.14
Q02978	237.13	Mitochondrial 2-oxoglutarate/malate carrier protein	SLC25A11	34.04	7	7	0.75516	0.850331		54482.8	127401	69149.7	36928.7	79941.5
Q9UJS0	249.48	Calcium-binding mitochondrial carrier protein Aralar2	SLC25A13	74.129	8	8	0.498605	1.50873		25182.8	19420.3	21780.2	6972.52	27622.9
Q00325	215.77	Phosphate carrier protein, mitochondrial	SLC25A3	40.069	7	7	0.216511	7.3351		334450	296746	383476	39795.8	9855.15
P12235	97	ADP/ATP translocase 1	SLC25A4	33.043	4	4	0.894337	0.929653		21992.8	38836	22364.8	11003.1	31772.7
P05141	287.59	ADP/ATP translocase 2	SLC25A5	32.831	8	8	0.894388	0.927531		296281	801809	397331	219202	287995
P12236	402.74	ADP/ATP translocase 3	SLC25A6	32.845	10	10	0.438072	0.551884		717829	1212570	215978	339640	881815
P11166	30.35	Solute carrier family 2, facilitated glucose transporter member 1	SLC2A1	54.049	2	2	0.953574	1.04413		308.644	1054.53	641.302	200.526	365.842
Q8TAD4	54.84	Zinc transporter 5	SLC30A5	83.992	2	2	0.379414	4.67792		2677.5	1255.69	3151.38	64.2496	2967.79
Q6NXT4	63.26	Zinc transporter 6	SLC30A6	51.083	2	2	0.267182	0.158911		480.435	3477.15	8392.69	23198.9	25012.3
Q96K37	82.59	Solute carrier family 35 member E1	SLC35E1	44.744	2	2	0.575069	5.89714		14.4643	171.459	12703.9	220.969	10.1376
Q7Z7L1	131.84	Schlafen family member 11	SLFN11	102.77	6	5	0.182523	0.723531		11301.9	12050.8	8215.92	11766.4	16660.4
Q9NWH9	127.53	SAFB-like transcription modulator	SLTM	117.079	5	5	0.0447585	4.63635		32309	15026.2	36776.6	5676.14	4818.53
O95391	319.07	Pre-mRNA-splicing factor SLU7	SLU7	68.344	10	10	0.00703241	2.16755		210162	111828	197744	89294.5	83310.9
P51531	76.73	Probable global transcription activator SNF2L2	SMARCA2	181.166	4	3	0.217646	2.5984		9487.73	6919.5	6010.48	1469.14	2414.62
P51532	414.36	Transcription activator BRG1	SMARCA4	184.53	13	12	0.192856	1.29906		46335.8	33224.4	34310.7	25921.8	33574.4
O60264	830.58	SWI/SNF-related matrix-associated actin-dependent regulator of chromatin subfamily A member 5	SMARCA5	121.828	22	21	0.318645	0.847036		117216	163643	107746	118405	120532
Q12824	70.78	SWI/SNF-related matrix-associated actin-dependent regulator of chromatin subfamily B member 1	SMARCB1	44.113	2	2	0.0567759	3.77714		3366.61	1624.94	9275.7	1054.21	1890.41
Q8TAQ2	144.09	SWI/SNF complex subunit SMARCC2	SMARCC2	132.797	4	4	0.291635	0.349568		1013.49	12294.7	1519.23	1644.87	2211.65
Q14683	606.91	Structural maintenance of chromosomes protein 1A	SMC1A	143.144	21	21	0.821604	1.12373		39274.2	60612	68848.7	24010.4	68086.3
O95347	424.07	Structural maintenance of chromosomes protein 2	SMC2	135.572	14	14	0.349533	1.56393		27239.2	20796.6	24054.4	8828.84	23880.1
Q9UQE7	747.3	Structural maintenance of chromosomes protein 3	SMC3	141.454	24	24	0.890741	1.16135		39254.2	141574	55820.8	9973.81	46376
Q9NTJ3	349.99	Structural maintenance of chromosomes protein 4	SMC4	147.091	13	13	0.695341	1.44631		25047.4	77156.9	39623	14937.9	8966.29
A6NHR9	154.93	Structural maintenance of chromosomes flexible hinge domain-containing protein 1	SMCHD1	226.231	8	8	0.700078	1.4494		1917.72	7390.5	5136.11	1264.58	1086.28
Q16637	221.19	Survival motor neuron protein	SMN1	31.828	7	7	0.984459	1.00499		73532.3	97022.6	106372	106720	65820
O75940	44.97	Survival of motor neuron-related-splicing factor 30	SMNDC1	26.694	2	2	0.540413	1.86412		2068.37	4518.45	16396.6	1505.37	4482.5
Q9NXE4	224.75	Sphingomyelin phosphodiesterase 4	SMPD4	93.292	6	6	0.367326	0.514388		12513.7	58528.2	51349.3	29281.9	69829.9
Q7KZF4	247.19	Staphylococcal nuclease domain-containing protein 1	SND1	101.934	7	7	0.630159	1.22623		40039.3	22427.6	31476.4	21059.7	51376
Q8TAD8	123.83	Smad nuclear-interacting protein 1	SNIP1	45.75	4	4	0.909888	1.10187		16128.9	6573.96	2245.67	7062.49	3509.5
O75643	566.23	U5 small nuclear ribonucleoprotein 200 kDa helicase	SNRNP200	244.353	17	17	0.954161	0.976858		17676.5	35325.5	26133.5	13980.4	21567
Q96DI7	204.11	U5 small nuclear ribonucleoprotein 40 kDa protein	SNRNP40	39.286	7	7	0.943245	0.953711		9982.34	20894.5	29008	8949.86	30375.6
Q6IEG0	145.44	U11/U12 small nuclear ribonucleoprotein 48 kDa protein	SNRNP48	39.941	5	5	0.0068188	4.44653		12988.2	2281.91	12975	2676.97	4073.59
P08621	619.3	U1 small nuclear ribonucleoprotein 70 kDa	SNRNP70	51.526	12	12	0.824942	1.07005		629956	349771	485018	566068	696203
P14678	101.7	Small nuclear ribonucleoprotein-associated proteins B and B'	SNRPB	24.594	4	4	0.17435	5.43322		34918.4	19423.4	23561.7	1550.96	4884.2
P09234	156.02	U1 small nuclear ribonucleoprotein C	SNRPC	17.381	3	3	0.751706	1.23342		19568.7	39839.4	50272.5	34660	11908.7
P62314	116.29	Small nuclear ribonucleoprotein Sm D1	SNRPD1	13.273	4	4	0.139441	1.67664		44743.7	30661.9	56489.1	21401.6	41084.5
P62316	139.37	Small nuclear ribonucleoprotein Sm D2	SNRPD2	13.518	4	4	0.240515	3.15763		15170.2	16135.7	97711.5	16404.8	6848
P62318	214.39	Small nuclear ribonucleoprotein Sm D3	SNRPD3	13.907	4	4	0.0434142	3.03265		221035	103600	190828	43386.6	69099.3
P62304	44.51	Small nuclear ribonucleoprotein E	SNRPE	10.797	3	3	0.578917	1.40096		37473.5	78715.3	102541	27949.3	39375.4
P62306	104.49	Small nuclear ribonucleoprotein F	SNRPF	9.719	2	2	0.932242	0.921223		1794.06	7973.42	18090.7	4487.61	6609.72
Q13425	28.34	Beta-2-syntrophin	SNTB2	57.913	2	2	0.832326	0.39419		11.9729	3220.74	1076.83	0	7420.73
P55769	80.38	NHP2-like protein 1	SNU13	14.165	2	2	0.0715008	3.30917		11439.4	2282.93	10679.6	2489.99	6555.19
Q13573	432.07	SNW domain-containing protein 1	SNW1	61.456	11	11	0.20186	2.70571		30353	4859.94	16222.7	5804.46	19554.6
P35610	54.61	Sterol O-acyltransferase 1	SOAT1	64.692	2	2	0.732394	3.37748		1736.4	1428.31	3296.99	6.79386	36638.2
P18583	3184.11	Protein SON	SON	263.664	66	65	0.0312885	0.285763		575395	1040650	352933	1839810	2048290
O94875	40.23	Sorbin and SH3 domain-containing protein 2	SORBS2	124.03	2	2	0.880875	1.24008		180.718	81.4551	242.755	1263.9	46.8033
Q9HB58	405.5	Sp110 nuclear body protein	SP110	78.345	12	12	0.269042	1.79919		4148.87	1632.01	4719.89	4769.21	1911.57
Q9Y6A9	44.72	Signal peptidase complex subunit 1	SPCS1	11.797	2	2	0.339226	4.2336		30406	12729.2	7022.08	629.513	5131.01
P61009	101.7	Signal peptidase complex subunit 3	SPCS3	20.301	2	2	0.768403	0.815442		4756.93	17846.7	22519.1	9001.13	12728.6
Q96T58	1196.89	Msx2-interacting protein	SPEN	402.004	45	45	0.368905	6.06628		163124	1127.88	18829.6	63919.6	10577.3
Q9Y657	69.76	Spindlin-1	SPIN1	29.582	4	4	0.211647	0.78972		3000.06	3249.78	3393.36	4386.89	4626.05
P22528	39.88	Cornifin-B	SPRR1B	9.881	2	2	0.249347	84.6896		21527.8	0	192.809	942.725	14.7678
Q13813	1943.59	Spectrin alpha chain, non-erythrocytic 1	SPTAN1	284.364	64	62	0.21828	0.773833		17386.9	18024.3	11954.4	21244.8	16887.8
Q01082	2635.77	Spectrin beta chain, non-erythrocytic 1	SPTBN1	274.439	61	61	0.353037	1.58591		113202	68130.5	53026.3	30560.6	55999.6
O15020	178.17	Spectrin beta chain, non-erythrocytic 2	SPTBN2	271.157	7	7	0.783091	0.485642		38.4229	4897.89	4862.01	82.5024	1744.55
Q68D10	108.58	Protein SPT2 homolog	SPTY2D1	75.553	4	4	0.911836	1.22194		5862.7	9833.12	405.663	566.59	360.815
Q6ZRS2	36.96	Helicase SRCAP	SRCAP	343.343	2	2	0.46153	2.42164		12053	10812.5	13142.8	1024.84	12669.5
Q8WXA9	265.25	Splicing regulatory glutamine/lysine-rich protein 1	SREK1	59.345	6	6	0.422457	0.32626		16700.1	442033	33319.1	23281.3	36725
Q8NEF9	45.23	Serum response factor-binding protein 1	SRFBP1	48.604	2	2	0.37722	14.8219		156.703	732.707	1480.3	0	46.8277
Q9UHB9	56.62	Signal recognition particle subunit SRP68	SRP68	70.686	3	3	0.169572	4.64129		11572	1237.29	15647.1	1875.91	10499.3
O76094	1055.56	Signal recognition particle subunit SRP72	SRP72	74.56	17	17	0.644462	0.677677		94264.7	482731	108834	76623.9	90268.5
P49458	32.7	Signal recognition particle 9 kDa protein	SRP9	10.105	2	2	0.241545	0.316908		2668.67	3477.82	535.959	1976.49	7818.77
Q96SB4	112.81	SRSF protein kinase 1	SRPK1	74.278	4	4	0.849518	1.23835		4962.81	14931.2	4306.89	3733.63	933.422
P78362	119.68	SRSF protein kinase 2	SRPK2	77.478	5	5	0.46638	1.86209		4494.71	4990.81	3905.74	732.64	3115.62
P08240	494.52	Signal recognition particle receptor subunit alpha	SRPRA	69.767	12	12	0.837259	1.17277		37935.7	57095.2	30011	9752.32	42771.2
Q9Y5M8	326.56	Signal recognition particle receptor subunit beta	SRPRB	29.684	7	7	0.573391	1.23819		81977.4	88228.6	96543.7	42999.8	97767
Q8IYB3	471.53	Serine/arginine repetitive matrix protein 1	SRRM1	102.274	11	11	0.49064	0.596147		35280.8	141135	31439.6	50938.8	24253.8
Q9UQ35	1512.52	Serine/arginine repetitive matrix protein 2	SRRM2	299.438	58	58	0.06289	0.637652		238365	293696	190878	409052	311580
Q9BXP5	50.91	Serrate RNA effector molecule homolog	SRRT	100.604	2	2	0.509996	9.36545		3473.85	418.269	109.686	684.538	0
Q07955	328.04	Serine/arginine-rich splicing factor 1	SRSF1	27.728	8	8	0.0383697	3.85459		263502	60528.1	491537	135150	99495.8
O75494	102.99	Serine/arginine-rich splicing factor 10	SRSF10	31.282	4	4	0.406673	1.83662		25490.7	37179.6	35185.2	16547.6	7047.2
Q05519	408.44	Serine/arginine-rich splicing factor 11	SRSF11	53.51	9	9	0.659633	0.681596		146194	675819	150743	182903	83582.7
Q01130	328.42	Serine/arginine-rich splicing factor 2	SRSF2	25.461	6	6	0.416342	0.640494		14798.5	51818.6	50222.3	40146.3	37067.6
P84103	76.86	Serine/arginine-rich splicing factor 3	SRSF3	19.318	3	3	0.388238	12.751		115046	247.278	206540	111619	64012
Q13243	158.31	Serine/arginine-rich splicing factor 5	SRSF5	31.245	4	4	0.0736391	0.554994		18265	44759.9	32509.7	45510.6	41551.1
Q13247	167.61	Serine/arginine-rich splicing factor 6	SRSF6	39.563	5	4	0.49295	1.22692		88884.2	90243.6	68189.1	47359.6	59777.9
Q16629	93.62	Serine/arginine-rich splicing factor 7	SRSF7	27.35	2	2	0.870056	1.06947		167200	274883	336768	273151	145477
Q13242	42.52	Serine/arginine-rich splicing factor 9	SRSF9	25.526	2	2	0.740425	0.650847		536.825	7920.59	4690.36	783.098	2336.41
P05455	104.26	Lupus La protein	SSB	46.808	4	4	0.565024	1.37276		11764.9	19768.3	17532.3	5626.88	10295
P28290	138.45	Sperm-specific antigen 2	SSFA2	138.3	6	6	0.0593297	0.00263706		14.1988	2365.78	1.95649	151.745	22240.6
P51571	124.51	Translocon-associated protein subunit delta	SSR4	18.987	3	3	0.276086	0.506576		20269.9	75249.9	28776.7	22252.5	64717.5
Q08945	545.65	FACT complex subunit SSRP1	SSRP1	81.024	14	14	0.0509487	2.46115		142530	92791.2	157216	44516.9	54470.2
Q9Y2D8	202.89	Afadin- and alpha-actinin-binding protein	SSX2IP	71.191	7	6	0.00949265	18.2412		30540.4	1198.41	39850.1	1469.64	3971.73
P50502	43.3	Hsc70-interacting protein	ST13	41.305	2	2	0.246928	3.39046		15783.5	2383.45	22832	3666.82	20084
Q8WVM7	43.96	Cohesin subunit SA-1	STAG1	144.336	2	2	0.324376	1.32402		5972.81	3719.61	7280.22	4863.3	6829.19
O95793	233.69	Double-stranded RNA-binding protein Staufen homolog 1	STAU1	63.143	6	6	0.520297	1.20551		42657.8	20966.6	27692.7	31883.2	34668.8
Q9Y3F4	92.84	Serine-threonine kinase receptor-associated protein	STRAP	38.414	4	4	0.895066	1.13569		6976.54	2586.69	12962.9	8822.85	25726.5
P46977	188.33	Dolichyl-diphosphooligosaccharide--protein glycosyltransferase subunit STT3A	STT3A	80.477	8	7	0.79635	0.945958		98337.3	116607	78706.2	72324	95382.2
Q8TCJ2	88.22	Dolichyl-diphosphooligosaccharide--protein glycosyltransferase subunit STT3B	STT3B	93.614	4	3	0.842822	0.936176		38028.7	31172.3	17320	25014	26421.8
P53999	153.26	Activated RNA polymerase II transcriptional coactivator p15	SUB1	14.386	5	5	0.930919	0.929237		61402.9	122730	43521.3	17325.3	80970.2
Q9P2R7	53.56	Succinate--CoA ligase [ADP-forming] subunit beta, mitochondrial	SUCLA2	50.285	2	2	0.647816	0.73193		2188.38	2470.59	5286.49	9870.53	4115.18
P53597	27.55	Succinate--CoA ligase [ADP/GDP-forming] subunit alpha, mitochondrial	SUCLG1	36.227	2	2	0.574881	6.06895		1.99776	6.63116	1168.74	76.1138	0
Q9H7L9	62.22	Sin3 histone deacetylase corepressor complex component SDS3	SUDS3	38.112	3	3	0.261011	2.45525		1796.7	693.846	3911.42	682.121	2659.53
Q8IWZ8	104.97	SURP and G-patch domain-containing protein 1	SUGP1	72.425	6	6	0.548651	1.69249		23738.2	4574.92	25498.8	35197.2	19075.7
Q8IX01	430.37	SURP and G-patch domain-containing protein 2	SUGP2	120.132	15	15	0.685848	0.838624		64612.4	53409.7	28747.7	35899.6	70789.3
P63165	137.14	Small ubiquitin-related modifier 1	SUMO1	11.55	3	3	0.342589	0.698455		28743.9	41412.7	16214.5	22021.6	32380
O94901	415.39	SUN domain-containing protein 1	SUN1	90.007	15	15	0.235969	0.282052		3387.01	43921.8	24034.9	16008.7	46555.2
Q9UH99	170.04	SUN domain-containing protein 2	SUN2	80.262	4	4	0.556129	1.18006		13107.5	16856.7	14561.5	10818.8	8798.97
Q9Y5B9	386.15	FACT complex subunit SPT16	SUPT16H	119.838	14	14	0.320479	1.56093		77447.1	65760	134245	42727	99207.6
O00267	78.02	Transcription elongation factor SPT5	SUPT5H	120.925	4	4	0.198872	3.71925		18374	6356.1	5955.44	3335.25	1049.52
O15260	89.64	Surfeit locus protein 4	SURF4	30.374	3	3	0.143713	4.08215		2244.1	2341.89	9511.74	757.486	817.231
O75683	129.51	Surfeit locus protein 6	SURF6	41.426	4	4	0.879019	1.11305		12809.1	32663.4	70271.8	25301.5	23697.3
Q15022	157	Polycomb protein SUZ12	SUZ12	83.003	4	4	0.383264	0.19519		68.9513	6739.37	1458.42	329.463	1931.25
O95425	267.47	Supervillin	SVIL	247.593	11	11	0.139264	0.304428		1694.22	8145.9	6946.55	10385.7	16915.3
Q92797	105.84	Symplekin	SYMPK	141.059	4	4	0.682997	2.46358		2612.7	16194.1	3224.89	1331.37	75.8672
O60506	154.02	Heterogeneous nuclear ribonucleoprotein Q	SYNCRIP	69.56	5	5	0.713163	1.24956		25298.2	32252.9	54401.6	15191.1	53409.8
Q8NF91	32.18	Nesprin-1	SYNE1	1010.46	2	2	0.169077	0.167685		169.902	1395.35	136.666	205.803	2613.19
Q8WXH0	602.7	Nesprin-2	SYNE2	795.944	25	25	0.256473	0.687906		12219.5	18644.8	18672.2	18509.1	30679
Q9BSH4	36.42	Translational activator of cytochrome c oxidase 1	TACO1	32.457	2	2	0.0138146	0.0126809		58.5538	1295.71	19.2958	8105.33	1773.38
O75528	92.39	Transcriptional adapter 3	TADA3	48.872	2	2	0.613783	2.27929		2756.34	8747.05	7901.81	239.233	4102.1
Q92804	132.14	TATA-binding protein-associated factor 2N	TAF15	61.793	3	3	0.0369584	0.00438169		0	1287.14	0	24.4949	377.026
Q6P1X5	179.79	Transcription initiation factor TFIID subunit 2	TAF2	136.883	8	8	0.0370683	0.289048		2096.41	9660.67	4053.25	14253.9	7448.51
Q5VWG9	1790.03	Transcription initiation factor TFIID subunit 3	TAF3	103.517	43	42	0.00467459	0.128483		90396.6	1146740	109610	590966	686189
Q15542	64.29	Transcription initiation factor TFIID subunit 5	TAF5	86.776	3	3	0.215349	0.0794697		1.85565	222.164	75.5442	357.114	41.6832
P49848	31.78	Transcription initiation factor TFIID subunit 6	TAF6	72.623	2	2	0.754054	0.405843		1.47027	14.0931	430.648	25.0516	675.09
P37802	39.33	Transgelin-2	TAGLN2	22.377	2	2	0.128571	0.190579		977.023	7050.96	5840.34	12340.6	22631
Q96BW9	29.4	Phosphatidate cytidylyltransferase, mitochondrial	TAMM41	51.034	2	2	0.322793	0.447853		2192.24	14911	12071.1	7981.62	12733.5
Q7L7X3	469.76	Serine/threonine-protein kinase TAO1	TAOK1	115.997	14	14	0.413474	0.355863		2830.59	24134.8	1728.14	1365.27	7285.77
Q13148	141.97	TAR DNA-binding protein 43	TARDBP	44.711	2	2	0.850913	0.928446		20004.5	40216.6	28034.2	16142	25561.7
P26639	15.74	Threonine--tRNA ligase, cytoplasmic	TARS	83.382	2	2	0.822756	1.90304		6102.76	163.346	26.6787	25.4875	2289.58
Q96DN5	117.44	TBC1 domain family member 31	TBC1D31	124.111	4	4	0.0301234	7.87519		41072.5	2513.38	17974.9	2426.18	6735.39
Q99426	87.02	Tubulin-folding cofactor B	TBCB	27.308	3	3	0.982579	0.98128		30792	6631.35	5886.82	15344.1	25383.7
Q9UHD2	9.02	Serine/threonine-protein kinase TBK1	TBK1	83.589	2	2	0.14789	2.79868		58365	14329.4	58653.6	47536.6	13413.9
Q9Y4P3	136.91	Transducin beta-like protein 2	TBL2	49.766	3	3	0.927743	1.21478		5986.16	21508.1	9163.06	292.948	35966.4
Q12788	668.39	Transducin beta-like protein 3	TBL3	88.978	15	15	0.333554	0.557268		15993.1	63371.3	27305.7	18709.9	44475.5
Q3YBR2	93.94	Transforming growth factor beta regulator 1	TBRG1	44.917	3	3	0.191124	2.43622		5976.24	2090.35	3411.96	916.48	3323.97
O14776	233.33	Transcription elongation regulator 1	TCERG1	123.823	8	8	0.198233	0.514282		12476.2	12565.8	5308.45	23189.4	13598.5
Q9UGU0	192.86	Transcription factor 20	TCF20	211.641	9	9	0.334471	2.4466		16076.5	1668.1	10560.1	11619.4	7792.82
Q9BT92	61.13	Trichoplein keratin filament-binding protein	TCHP	61.034	2	2	0.88322	0.856446		359.372	248.809	1532.27	1593.72	1640.37
Q13428	6757.45	Treacle protein	TCOF1	152.015	155	155	0.0333843	0.109641		1364260	16518600	664099	4072600	9725930
P17987	201.47	T-complex protein 1 subunit alpha	TCP1	60.306	8	8	0.91223	1.03393		42322.8	43733.6	41498.8	27015.7	56365.8
Q9NZ01	269.23	Very-long-chain enoyl-CoA reductase	TECR	36.011	6	6	0.166584	0.600711		59630.3	144360	85006.8	142695	80821.9
Q15554	58.16	Telomeric repeat-binding factor 2	TERF2	59.557	2	2	0.0562898	0.145001		383.022	4424.27	209.927	893.687	1891.44
Q9NXF1	497.77	Testis-expressed protein 10	TEX10	105.608	14	13	0.845301	0.843835		21156.2	89282.8	37680.4	11403.9	36790.4
Q12800	51.97	Alpha-globin transcription factor CP2	TFCP2	57.22	4	4	0.558489	0.67931		3060.48	13831.7	7453.08	3755.23	6690.71
Q9UBB9	87.23	Tuftelin-interacting protein 11	TFIP11	96.758	4	4	0.167648	5.81466		14404.4	1516.36	13522.3	10443.8	873.147
Q08188	41	Protein-glutamine gamma-glutamyltransferase E	TGM3	76.584	2	2	0.0765985	7.89253		15728.8	3307.87	24415.4	5785.93	799.78
Q8WUY1	66.91	Protein THEM6	THEM6	23.85	2	2	0.722134	0.814171		16903.1	20433.2	11279.2	8010.4	29801.2
Q96FV9	81.6	THO complex subunit 1	THOC1	75.619	3	3	0.673365	0.518921		1207.54	19626.4	2217.44	470.393	3396.46
Q8NI27	1387.43	THO complex subunit 2	THOC2	182.659	30	29	0.0149042	0.247351		123619	718339	227323	807868	536391
Q96J01	38.72	THO complex subunit 3	THOC3	38.747	2	2	0.169669	0.275405		6011.87	31108.9	2004.51	8868.64	7258.84
Q13769	31.45	THO complex subunit 5 homolog	THOC5	78.458	2	2	0.557296	0.535686		4896.51	12359.7	1056.06	1641.22	3771.03
Q86W42	61.06	THO complex subunit 6 homolog	THOC6	37.511	3	3	0.152444	6.01233		671.298	164.035	5894.34	382.751	576.825
Q9Y2W1	558.79	Thyroid hormone receptor-associated protein 3	THRAP3	108.601	15	15	0.677527	1.38083		70879.5	88639.5	76221.4	94874.7	17934.9
O43615	195.64	Mitochondrial import inner membrane translocase subunit TIM44	TIMM44	51.323	5	5	0.73465	1.17473		32111.9	17394.3	44920.7	38122.4	50964.1
Q3ZCQ8	218.51	Mitochondrial import inner membrane translocase subunit TIM50	TIMM50	39.622	4	4	0.747492	1.23791		41982.8	86826.4	109540	25898	73110.5
Q07157	714.25	Tight junction protein ZO-1	TJP1	195.34	22	22	0.984541	1.01617		40922	11962.5	37492.4	79377.8	60315.1
Q9UDY2	84.86	Tight junction protein ZO-2	TJP2	133.876	6	6	0.710088	0.73035		1423.24	1591.49	5031.38	3808.13	8115.93
P29401	212.24	Transketolase	TKT	67.835	6	6	0.543162	2.65249		31761.5	8926.42	25043.4	1728.49	77909
Q9HD45	61.92	Transmembrane 9 superfamily member 3	TM9SF3	67.843	3	3	0.221613	6.16667		14932.7	5163.76	12581.5	357.391	5950.43
Q92544	65.85	Transmembrane 9 superfamily member 4	TM9SF4	74.47	2	2	0.52818	2.16519		5623.82	2765.85	2942.84	389.412	6158.5
Q96EY4	49.76	Translation machinery-associated protein 16	TMA16	23.849	2	2	0.105599	2.63899		6439.16	1078.07	4103.8	2381.77	2878.47
P49755	75.4	Transmembrane emp24 domain-containing protein 10	TMED10	24.96	3	3	0.0790382	4.36434		16304.9	6500.94	13849.7	1504.97	4172.32
Q9Y3B3	39.27	Transmembrane emp24 domain-containing protein 7	TMED7	25.156	2	2	0.166398	3.44089		1732.74	1057.45	3905.27	298.338	1369.6
Q9HC07	79.94	Transmembrane protein 165	TMEM165	34.883	2	2	0.812089	2.29862		16536.6	87.438	6.30283	32.7578	967.292
Q5SNT2	209.78	Transmembrane protein 201	TMEM201	72.19	6	6	0.201051	0.280996		17054.5	45842.5	2897.41	15655	21814.8
Q6UW68	60.46	Transmembrane protein 205	TMEM205	21.184	2	2	0.00720887	8.60639		57670.6	4184.21	33482.5	4176.49	7616.76
Q96SK2	286.78	Transmembrane protein 209	TMEM209	62.881	11	11	0.676264	1.09571		75121.1	73977.3	63555.5	71930.7	47128.1
Q96Q45	164.94	Transmembrane protein 237	TMEM237	45.498	5	5	0.71746	0.799792		3382.6	7230.28	12104.4	5684.66	12459.6
Q8WUH6	53.31	Transmembrane protein 263	TMEM263	11.741	2	2	0.82371	1.30578		15464.6	7551.96	2484.1	1273.97	11115.6
P57088	32.46	Transmembrane protein 33	TMEM33	27.96	2	2	0.626172	0.332387		2602.77	945.669	49.4297	7533.1	176.397
Q9NVV0	53.28	Trimeric intracellular cation channel type B	TMEM38B	32.489	2	2	0.0933242	6.80971		4468.33	1495.68	4657.59	201.774	996.251
Q9BTV4	176.15	Transmembrane protein 43	TMEM43	44.847	7	7	0.544858	0.642973		14097.4	74924.5	35077.2	17082.4	32321.9
Q8N5G2	74.21	Macoilin	TMEM57	76.13	2	2	0.704817	1.35116		17633	13900.1	4553.04	5958.29	3521.15
Q5BJF2	46.21	Transmembrane protein 97	TMEM97	20.834	2	2	0.501693	1.42758		59234.4	43038	41576.6	17624.8	55380.9
P42166	171.39	Lamina-associated polypeptide 2, isoform alpha	TMPO	75.446	6	6	0.8084	1.15402		6733.89	13589.4	24389.3	13382	7530.64
P42167	1772.81	Lamina-associated polypeptide 2, isoforms beta/gamma	TMPO	50.639	28	28	0.284616	1.54264		1385760	1098750	1750250	632166	1481360
Q6ZXV5	119.72	Transmembrane and TPR repeat-containing protein 3	TMTC3	103.942	3	3	0.970361	0.987133		18943.9	16835.4	16501.3	12116.3	28168.3
Q92973	70.96	Transportin-1	TNPO1	102.289	3	3	0.77802	1.33651		2953.78	1230.27	9990.48	5009.33	10895.6
Q9UPQ9	48.11	Trinucleotide repeat-containing gene 6B protein	TNRC6B	193.883	2	2	0.580471	0.454787		214.75	344.653	2137.99	3016.84	3180.92
Q9NS69	101.01	Mitochondrial import receptor subunit TOM22 homolog	TOMM22	15.512	3	3	0.0653191	58.0442		13393.4	2511.26	20109.6	76.4881	117.674
O96008	97.8	Mitochondrial import receptor subunit TOM40 homolog	TOMM40	37.869	4	4	0.462555	0.624362		5610.94	14173.3	13036.2	7226.79	25093.1
P11387	1397.69	DNA topoisomerase 1	TOP1	90.669	34	34	0.153756	0.605916		127176	132652	113745	238518	247190
P11388	1174.3	DNA topoisomerase 2-alpha	TOP2A	174.276	33	33	0.66475	0.829019		98491.7	201845	105245	71001.6	129247
Q02880	708.7	DNA topoisomerase 2-beta	TOP2B	183.152	23	21	0.100237	0.339504		12727.3	89828.1	19846.9	30259.7	37742.9
Q5JTV8	95.01	Torsin-1A-interacting protein 1	TOR1AIP1	66.208	5	5	0.839543	1.88677		5027.02	18158.5	2417.59	21.8592	15891.7
O94842	272.82	TOX high mobility group box family member 4	TOX4	66.153	7	7	0.762826	0.784645		24616.3	24894.5	73101.9	127704	49705
P04637	666.87	Cellular tumor antigen p53	TP53	43.625	12	12	0.500452	0.83844		530841	754055	560030	456262	799337
Q12888	398.2	Tumor suppressor p53-binding protein 1	TP53BP1	213.443	17	17	0.824135	0.872719		6815.62	7603.01	17108.5	24081.1	10346.5
P60174	303.65	Triosephosphate isomerase	TPI1	30.772	7	7	0.683059	1.4273		25482	38682.7	41335.8	6920.82	43916
P12270	3913.23	Nucleoprotein TPR	TPR	267.131	77	76	0.540921	1.57712		437087	127448	535231	744831	303865
Q9ULW0	566.93	Targeting protein for Xklp2	TPX2	85.6	19	19	0.513016	1.27466		42709.1	54520.1	98779.5	55558.3	43681.1
Q15629	140.69	Translocating chain-associated membrane protein 1	TRAM1	43.044	5	5	0.198971	0.884953		36406	45913.2	36179.5	38000.8	39533.3
Q12931	240.62	Heat shock protein 75 kDa, mitochondrial	TRAP1	80.06	7	6	0.625711	0.727358		52245.6	118157	57750.5	30439.3	119748
Q14258	163.94	E3 ubiquitin/ISG15 ligase TRIM25	TRIM25	70.928	5	5	0.683819	0.308079		11810.2	28250.6	195.866	182.297	23363.1
P14373	60.52	Zinc finger protein RFP	TRIM27	58.452	2	2	0.114093	0.2504		1849.11	18438.3	6295.83	7016.14	19556.8
Q13263	539.23	Transcription intermediary factor 1-beta	TRIM28	88.493	17	17	0.0251286	1.99086		70872.2	30914.9	75673.9	34216.9	47054.3
Q9BRZ2	62.91	E3 ubiquitin-protein ligase TRIM56	TRIM56	81.437	3	3	0.246695	0.30487		2305.47	2084.02	263.117	3302.89	2422.27
Q14669	564.86	E3 ubiquitin-protein ligase TRIP12	TRIP12	220.296	21	21	0.926271	1.11236		1145.67	4516.25	16384.3	2229.85	5867.34
Q15645	105.59	Pachytene checkpoint protein 2 homolog	TRIP13	48.52	4	4	0.529361	12.9739		3036.16	1556.36	3325.48	0	9439.39
Q7L0Y3	25.81	Mitochondrial ribonuclease P protein 1	TRMT10C	47.317	2	2	0.655998	0.510644		209.151	3015.16	6205.23	3632.95	1013.68
Q9Y4A5	320.87	Transformation/transcription domain-associated protein	TRRAP	437.318	10	10	0.228077	0.166201		523.402	21717.9	4508	2418.96	15027.3
P43897	123.89	Elongation factor Ts, mitochondrial	TSFM	35.368	4	4	0.255724	0.487382		17773.6	21413.2	22706.8	82804	39496.3
Q15361	2230.86	Transcription termination factor 1	TTF1	102.987	42	42	0.0120319	0.164212		110606	1213130	246821	1008970	832216
Q14166	59.37	Tubulin--tyrosine ligase-like protein 12	TTLL12	74.356	3	3	0.986752	0.987924		2843.65	4701.7	7523.09	2179.48	10014.5
P68363	562.76	Tubulin alpha-1B chain	TUBA1B	50.12	10	10	0.435005	1.47443		786366	621217	1150950	380758	1135680
Q9BQE3	33.74	Tubulin alpha-1C chain	TUBA1C	49.863	2	2	0.431617	0.581234		12491.7	50418	45302.1	23638	57525.9
A6NHL2	145.7	Tubulin alpha chain-like 3	TUBAL3	49.877	3	3	0.697557	1.25408		29507.4	34149.8	28373.4	10171.6	35359.9
P07437	471.67	Tubulin beta chain	TUBB	49.639	10	9	0.462366	0.761821		196862	391132	385043	265930	453795
P68371	248.27	Tubulin beta-4B chain	TUBB4B	49.799	6	4	0.530344	1.26793		77347.4	75247	145050	64600.8	119931
Q9BUF5	238.24	Tubulin beta-6 chain	TUBB6	49.825	5	5	0.875538	0.961482		297745	356438	325832	230039	414618
Q96CW5	12.22	Gamma-tubulin complex component 3	TUBGCP3	103.506	2	2	0.833526	0.859934		1314.4	1075.21	1483.39	891.141	4468.26
P49411	611.52	Elongation factor Tu, mitochondrial	TUFM	49.51	13	13	0.0917527	0.227198		56235.4	81972.2	33245.3	368859	227965
Q3B726	466.19	DNA-directed RNA polymerase I subunit RPA43	TWISTNB	37.409	8	8	0.879538	0.868065		41419.8	115046	27786.2	11991	43268.4
Q01081	214.24	Splicing factor U2AF 35 kDa subunit	U2AF1	27.854	5	5	0.670919	0.660544		20065.9	104477	22514.5	9779.97	32607.5
P26368	320.44	Splicing factor U2AF 65 kDa subunit	U2AF2	53.467	8	8	0.401537	1.3257		91830.8	100967	80954.7	50207.2	54270.8
O15042	930.57	U2 snRNP-associated SURP motif-containing protein	U2SURP	118.219	21	21	0.73707	0.852313		286350	750089	390887	281918	286016
Q9BZF9	40.22	Uveal autoantigen with coiled-coil domains and ankyrin repeats	UACA	162.404	2	2	0.869159	0.563831		0	593.065	291.912	46.9169	0
P22314	360.2	Ubiquitin-like modifier-activating enzyme 1	UBA1	117.774	9	9	0.941053	0.975292		24147.9	33697.1	54600.9	40294.3	38008.4
Q9UBT2	69.43	SUMO-activating enzyme subunit 2	UBA2	71.179	3	3	0.66437	1.83213		3728.9	717.332	14995	6897.35	13741
Q14157	351.08	Ubiquitin-associated protein 2-like	UBAP2L	114.465	10	10	0.71352	1.15979		44951.4	21981.9	43433.8	56836.1	44262
P63279	89.68	SUMO-conjugating enzyme UBC9	UBE2I	17.995	3	3	0.245162	40.2062		14675.7	1962.53	6000.54	1416.44	4.5739
Q9NPG3	45.34	Ubinuclein-1	UBN1	121.446	2	2	0.645629	2.88673		1738.27	16.9345	36.4316	47.2504	827.934
Q6ZU65	126.08	Ubinuclein-2	UBN2	145.998	5	5	0.308181	4.1823		37806.7	1629.45	22046.2	5737.42	35184.4
P17480	164.55	Nucleolar transcription factor 1	UBTF	89.35	4	4	0.503515	5.84785		13207.6	16000.3	10702.1	55.8891	9397.12
O94874	160.12	E3 UFM1-protein ligase 1	UFL1	89.54	6	6	0.57631	1.53539		4661.52	9294.63	7329.38	1560.32	3804.39
Q96RL1	180.66	BRCA1-A complex subunit RAP80	UIMC1	79.678	8	8	0.0378104	7.41178		50021.3	3962.14	16545	2299.44	6418.19
Q92900	59.55	Regulator of nonsense transcripts 1	UPF1	124.267	3	3	0.213612	11.692		3580.87	69.7489	6029.12	226.155	3978.79
Q9BZI7	113.33	Regulator of nonsense transcripts 3B	UPF3B	57.727	4	4	0.160821	7.20489		21526.3	12386.8	59595.4	1073.54	9238.73
Q14694	83.79	Ubiquitin carboxyl-terminal hydrolase 10	USP10	87.08	3	3	0.0602747	0.0407311		42.8571	1438.66	144.342	609.024	8217.72
P51784	27.52	Ubiquitin carboxyl-terminal hydrolase 11	USP11	109.747	2	2	0.231575	4.0551		2364	2942.93	4911.48	751.047	268.435
Q9P275	381.61	Ubiquitin carboxyl-terminal hydrolase 36	USP36	122.575	12	12	0.830118	0.82423		7370.93	28016.7	5768.79	4756.68	3715.74
Q9H9J4	226.43	Ubiquitin carboxyl-terminal hydrolase 42	USP42	145.302	9	9	0.353189	0.436394		9982.56	19028.7	2187.64	12653.1	5100.14
Q86UV5	27.95	Ubiquitin carboxyl-terminal hydrolase 48	USP48	118.956	2	2	0.575428	10.2004		0	0.154431	3079.03	160.981	0
P45974	52.96	Ubiquitin carboxyl-terminal hydrolase 5	USP5	95.725	3	3	0.17967	2.24322		6874.04	2929.09	10943.9	2629.98	7503.66
Q93009	140.87	Ubiquitin carboxyl-terminal hydrolase 7	USP7	128.22	7	6	0.412863	1.74106		908237	250160	460947	840870	243999
Q9BVJ6	365.42	U3 small nucleolar RNA-associated protein 14 homolog A	UTP14A	87.924	13	13	0.189086	0.429935		5685.81	27680	5324.35	8583.51	8821.64
Q8TED0	541.16	U3 small nucleolar RNA-associated protein 15 homolog	UTP15	58.379	14	14	0.077364	2.39633		62739.5	26038.5	55689.3	15510.6	37160.6
Q9Y5J1	58.59	U3 small nucleolar RNA-associated protein 18 homolog	UTP18	61.964	2	2	0.12366	22.0927		881.746	24.3419	3591.98	32.658	657.541
O75691	238.62	Small subunit processome component 20 homolog	UTP20	318.182	11	11	0.42281	0.3417		2719.66	22807.3	4370.07	1711.87	26304.1
Q9NQZ2	137.58	Something about silencing protein 10	UTP3	54.525	3	3	0.18762	4.77624		1995.24	252.392	233.816	74.9599	154.576
Q969X6	132.38	U3 small nucleolar RNA-associated protein 4 homolog	UTP4	76.841	5	5	0.88239	1.32846		2871.24	56877.2	13796.4	2490.44	750.741
Q9NYH9	259.16	U3 small nucleolar RNA-associated protein 6 homolog	UTP6	70.149	8	8	0.935893	1.07756		8255.22	16525.5	8131.64	2035.81	13066.1
P46939	252.47	Utrophin	UTRN	394.22	11	9	0.111792	0.265271		7888.11	31478.8	3841.17	31119.8	9120.72
Q9P0L0	154.39	Vesicle-associated membrane protein-associated protein A	VAPA	27.875	7	7	0.779404	1.14972		47709.2	53016.3	24540	19901.9	24982.3
O95292	272.72	Vesicle-associated membrane protein-associated protein B/C	VAPB	27.211	5	5	0.697247	1.27396		203955	55557.1	130934	189647	200320
P26640	294.66	Valine--tRNA ligase	VARS	140.387	9	9	0.698949	1.17967		24051.5	9834.57	13253.8	15264.2	23095
P55072	35.78	Transitional endoplasmic reticulum ATPase	VCP	89.266	2	2	0.729021	4.28334		180.313	2703.27	10137.7	1.40963	8252.93
P21796	457.24	Voltage-dependent anion-selective channel protein 1	VDAC1	30.754	11	10	0.252445	1.74181		293210	205332	351775	104879	291084
P45880	413.5	Voltage-dependent anion-selective channel protein 2	VDAC2	31.547	9	9	0.00261261	2.40377		515649	177859	457773	217856	213100
Q9Y277	295.16	Voltage-dependent anion-selective channel protein 3	VDAC3	30.639	8	7	0.354029	1.60217		74993.9	82677.3	166960	43420.7	94896.3
P08670	3351.36	Vimentin	VIM	53.619	50	50	0.140333	0.548704		5613720	14883200	6957950	7284430	13629800
O75436	28.74	Vacuolar protein sorting-associated protein 26A	VPS26A	38.146	2	2	0.0360793	0.0182572		283.994	7068.01	48.8272	1877.69	20217.8
Q96QK1	25.1	Vacuolar protein sorting-associated protein 35	VPS35	91.649	2	2	0.615085	0.38431		173.283	1165.75	363.287	53.6953	4445.5
Q9NRW7	55.65	Vacuolar protein sorting-associated protein 45	VPS45	65.036	2	2	0.401321	2.06416		426.187	247.461	1964.04	879.834	399.934
Q15906	90.21	Vacuolar protein sorting-associated protein 72 homolog	VPS72	40.57	3	3	0.206571	2.21931		10750.9	8546.43	19590.7	9888.33	3308.89
Q99986	93.57	Serine/threonine-protein kinase VRK1	VRK1	45.447	4	4	0.26324	16.5972		12546.8	4640.89	17955.9	4158.6	38.3226
Q9BTA9	140.76	WW domain-containing adapter protein with coiled-coil	WAC	70.681	5	5	0.246951	2.97225		13962.6	2935.33	3044.31	1011.76	3553.79
Q7Z5K2	205.54	Wings apart-like protein homolog	WAPL	132.863	6	6	0.145775	5.87276		133803	4085.79	19751.8	8961.55	18319.9
O75717	123.09	WD repeat and HMG-box DNA-binding protein 1	WDHD1	125.888	4	4	0.030979	3.31357		13781.6	5749.81	13422.3	2573.09	4674.04
O75083	42.56	WD repeat-containing protein 1	WDR1	66.152	3	3	0.177479	0.285613		839.956	4335.02	731.306	915.259	5207.89
Q9GZL7	45.4	Ribosome biogenesis protein WDR12	WDR12	47.678	2	2	0.0298568	2.90581		7479.53	2160.41	6913.44	1875.67	3739.89
Q9BV38	80.25	WD repeat-containing protein 18	WDR18	47.375	3	3	0.916025	1.03905		29671.4	54637.9	54331.3	28230.5	37407.2
Q9UNX4	161.64	WD repeat-containing protein 3	WDR3	106.032	8	8	0.986408	1.01154		2954.66	10388.7	8284.08	3239.76	3476.21
Q9C0J8	243.86	pre-mRNA 3' end processing protein WDR33	WDR33	145.799	9	9	0.665832	0.843593		22412.9	35751	15112.3	15686.5	18515.2
Q8NI36	495.13	WD repeat-containing protein 36	WDR36	105.255	18	18	0.0290273	0.363315		16029.8	55206.3	12133.7	32347.1	31674.7
Q15061	163.29	WD repeat-containing protein 43	WDR43	74.843	5	5	0.195498	0.34027		9736.22	82242.3	12222.6	15070.5	26585
O15213	328.26	WD repeat-containing protein 46	WDR46	68.029	12	12	0.710524	1.29603		22498.5	56984.6	36846	13754.4	13988.5
Q8TAF3	77.91	WD repeat-containing protein 48	WDR48	76.162	4	4	0.558217	0.588091		1184.04	806.347	476.735	653.667	3955.97
P61964	327.36	WD repeat-containing protein 5	WDR5	36.565	7	7	0.318314	0.600329		319498	480338	123870	266645	284119
Q9NNW5	116.57	WD repeat-containing protein 6	WDR6	121.647	5	5	0.397043	3.00521		9587.02	2889.89	31184.5	2346.5	28087.1
Q8WVS4	67.8	WD repeat-containing protein 60	WDR60	122.496	2	2	0.297483	6.4116		3387.03	952.731	1416.19	36.7211	1139.27
O43379	26.33	WD repeat-containing protein 62	WDR62	165.849	2	2	0.1324	10.6137		2345.2	52.4646	309.615	32.8722	300.062
Q6RFH5	334.72	WD repeat-containing protein 74	WDR74	42.415	7	7	0.244281	0.604163		11553.1	23342.5	22273.8	20679.9	38777.1
Q8IWA0	204.91	WD repeat-containing protein 75	WDR75	94.438	7	7	0.74192	0.764013		28948	30693.9	6075.76	8898.12	19150.4
Q9BQA1	36.64	Methylosome protein 50	WDR77	36.701	2	2	0.987381	0.960827		146.151	8553.46	7292.22	1971.4	73.5597
Q6UXN9	55.44	WD repeat-containing protein 82	WDR82	35.056	2	2	0.83343	0.892923		2874.55	8765.91	5862.85	3310.69	3348.59
Q9BRX9	125.23	WD repeat domain-containing protein 83	WDR83	34.321	5	5	0.889686	1.09669		16622.6	7881.24	18072.5	12834.5	39026
O95785	82.63	Protein Wiz	WIZ	178.563	4	4	0.879217	1.28097		508.056	4092.78	6067.32	223.56	2814.08
Q14191	43.4	Werner syndrome ATP-dependent helicase	WRN	162.357	2	2	0.370998	0.745853		1526.65	2472.36	1578.67	1354.6	2692.55
Q9NZC7	152.2	WW domain-containing oxidoreductase	WWOX	46.647	4	4	0.521241	0.453018		2882.38	2058.16	5000.11	36611.4	7810.06
Q9HCS7	45.77	Pre-mRNA-splicing factor SYF1	XAB2	99.946	3	3	0.529327	0.577138		480.33	585.045	946.022	756.783	3598.85
Q01831	348.59	DNA repair protein complementing XP-C cells	XPC	105.887	12	12	0.143106	3.95902		11933.6	6309.8	10473.3	3518.76	1014.18
O14980	222.19	Exportin-1	XPO1	123.306	7	7	0.597005	1.24548		10239.1	10761	12436.8	5212.23	13260.8
P13010	87.71	X-ray repair cross-complementing protein 5	XRCC5	82.652	5	5	0.680581	0.813093		27054.5	48785.3	52040.2	26839.8	75054.7
P12956	209.42	X-ray repair cross-complementing protein 6	XRCC6	69.799	7	7	0.456138	1.37778		39321.3	36292.3	67625.9	24878.7	58066.8
Q8IZH2	59.66	5'-3' exoribonuclease 1	XRN1	193.985	4	4	0.536471	0.324394		869.47	199.51	566.357	13428.4	3778.45
Q9H0D6	60.76	5'-3' exoribonuclease 2	XRN2	108.513	2	2	0.792157	0.737788		1472.71	13636.5	3272.11	996.805	1937.79
P54577	68.08	Tyrosine--tRNA ligase, cytoplasmic	YARS	59.106	4	4	0.695005	1.57745		2775.99	4750.07	4602.69	454.214	5392.82
Q9ULM3	335.98	YEATS domain-containing protein 2	YEATS2	150.689	13	12	0.0467967	4.77124		44464.6	4469.32	33840.2	15594.5	7710.2
P49750	181.75	YLP motif-containing protein 1	YLPM1	219.849	8	8	0.544265	2.60071		23858.6	789.888	12824.7	19705.5	19548.4
Q96MU7	112.68	YTH domain-containing protein 1	YTHDC1	84.649	4	4	0.050552	1.86513		17978.7	6752.53	13647.8	10586.7	8286.74
Q9H6S0	145.06	Probable ATP-dependent RNA helicase YTHDC2	YTHDC2	160.147	5	5	0.989361	1.03038		427.334	12177.1	1294.87	574.292	53.805
Q9BYJ9	48.18	YTH domain-containing family protein 1	YTHDF1	60.836	2	2	0.124773	231.148		6171.65	984.708	6692.46	21.8274	0
Q9Y5A9	153.59	YTH domain-containing family protein 2	YTHDF2	62.296	6	6	0.103867	2.54196		35609	8739.92	27367.7	9424.46	22486.9
P62258	278.24	14-3-3 protein epsilon	YWHAE	29.155	6	6	0.63959	0.441982		1491.4	35224.9	67588.8	8028.19	41449.8
P27348	63.29	14-3-3 protein theta	YWHAQ	27.747	3	3	0.924774	0.830312		2325.95	8477.37	2190.16	166.567	14224.5
P63104	215.83	14-3-3 protein zeta/delta	YWHAZ	27.728	7	7	0.393546	1.503		59144	30421.6	67156.2	30755.3	78798.1
P25490	183.16	Transcriptional repressor protein YY1	YY1	44.685	6	6	0.0822351	4.05737		44149	20846.7	65223.4	5881.49	18868.2
Q9ULJ3	28.45	Zinc finger and BTB domain-containing protein 21	ZBTB21	118.796	2	2	0.171703	29.8768		642.189	675.502	26757.4	182.874	21.6211
Q86T24	683.54	Transcriptional regulator Kaiso	ZBTB33	74.438	14	14	0.221494	8.88988		795339	8691.98	529669	327613	136668
O75152	548.51	Zinc finger CCCH domain-containing protein 11A	ZC3H11A	89.076	15	15	0.537741	0.582139		132212	142057	19597.3	74656.4	63036.4
Q5T200	335.89	Zinc finger CCCH domain-containing protein 13	ZC3H13	196.519	9	9	0.394859	0.474358		4741.05	39195.5	9714.57	6030.56	12389
Q6PJT7	294.92	Zinc finger CCCH domain-containing protein 14	ZC3H14	82.823	7	7	0.0871051	1.56004		66294.4	58181.5	103434	52172.7	49269.6
Q8WU90	143.87	Zinc finger CCCH domain-containing protein 15	ZC3H15	48.573	5	5	0.0228718	5.86263		57952.2	6818.87	30366.1	4709.6	11408.1
Q86VM9	220.94	Zinc finger CCCH domain-containing protein 18	ZC3H18	106.315	6	6	0.604657	2.99042		10997.1	30010.5	13696.1	9899.23	232.673
Q9UPT8	1006.23	Zinc finger CCCH domain-containing protein 4	ZC3H4	140.169	30	30	0.634006	0.633649		68848.4	73928.2	12457.6	18719.6	71340.8
Q8N5P1	169.91	Zinc finger CCCH domain-containing protein 8	ZC3H8	33.554	6	6	0.325538	3.41254		29199.8	2806.96	39502.2	44488	7893.84
Q7Z2W4	191.15	Zinc finger CCCH-type antiviral protein 1	ZC3HAV1	101.367	5	5	0.397852	0.162796		196.269	5877.19	1523.81	22954.1	281.003
Q86WB0	81.87	Nuclear-interacting partner of ALK	ZC3HC1	55.226	2	2	0.84932	1.35663		3537.84	9363.14	1360.08	208.53	2165.12
Q9NP64	154.38	Nucleolar protein of 40 kDa	ZCCHC17	27.552	3	3	0.959216	1.04503		59427.3	12133.2	9567.51	31260.5	31319.7
Q8N567	102.16	Zinc finger CCHC domain-containing protein 9	ZCCHC9	30.457	3	3	0.0258183	3.86629		21029.4	6039.52	14082.3	2863.08	5099.51
Q9HCK1	153.24	DBF4-type zinc finger-containing protein 2	ZDBF2	265.453	6	6	0.341692	5.24793		11244.3	231.634	7642.38	11672.7	2038.48
Q96JP5	32.41	E3 ubiquitin-protein ligase ZFP91	ZFP91	63.406	2	2	0.704245	0.223195		0	4625.7	3062.01	130.226	25.2975
Q96KR1	591.09	Zinc finger RNA-binding protein	ZFR	116.939	14	14	0.562688	1.38736		57196.4	32329.6	32355	56060.6	16448.9
P17010	125.08	Zinc finger X-chromosomal protein	ZFX	90.464	3	3	0.253782	0.555463		1510.21	2419.71	1120.51	3950.17	1343.8
Q96DA0	39.44	Zymogen granule protein 16 homolog B	ZG16B	22.725	2	2	0.495025	0.341021		0	0	0	25.2149	0
Q5SVZ6	55.82	Zinc finger MYM-type protein 1	ZMYM1	128.633	2	2	0.709961	1.2798		3524.3	1419.26	4628.31	3165.09	6996.32
Q9UBW7	377.73	Zinc finger MYM-type protein 2	ZMYM2	154.81	14	14	0.326766	1.32738		81104.9	39105.9	66406.6	70884.2	60968.7
Q14202	447.46	Zinc finger MYM-type protein 3	ZMYM3	152.28	14	14	0.793267	1.22255		31468.1	70174.9	53219.6	12219.2	43740.7
Q5VZL5	532.51	Zinc finger MYM-type protein 4	ZMYM4	172.677	18	17	0.550519	1.09887		51720.8	61318.4	64688.9	52560.1	45253.3
Q9ULU4	177.84	Protein kinase C-binding protein 1	ZMYND8	131.61	8	8	0.630355	1.2346		5705.21	5929.96	9591.46	9552.81	3797.24
Q9H2Y7	57.73	Zinc finger protein 106	ZNF106	208.754	3	3	0.52297	1.93465		2187.89	4469.43	2447.73	969.24	395.088
Q9UQR1	42.65	Zinc finger protein 148	ZNF148	88.921	3	3	0.721922	3.01564		5763.18	263.93	314.647	18624.1	18.1145
O43670	73.86	BUB3-interacting and GLEBS motif-containing protein ZNF207	ZNF207	50.717	2	2	0.426634	1.53597		26213.5	23869.2	18687	7374.41	16997.5
O75362	138.21	Zinc finger protein 217	ZNF217	115.199	4	4	0.17621	179.875		29589.1	902.936	9090.08	0	839.416
Q8ND82	44.8	Zinc finger protein 280C	ZNF280C	83.042	3	3	0.176118	2.26976		21105.8	14666.6	15978.1	4350.21	8300.69
Q9Y2X9	283.11	Zinc finger protein 281	ZNF281	96.855	10	10	0.681375	1.47148		16108.1	4922.72	11889.2	4849.97	34840.9
O60281	41.39	Zinc finger protein 292	ZNF292	304.623	2	2	0.434266	0.376377		9398.8	87521	6579.27	21419	4865.13
Q5VUA4	582.56	Zinc finger protein 318	ZNF318	250.958	22	21	0.171443	2.20311		120636	38989.3	147251	117318	48404.2
Q5BKZ1	450.31	DBIRD complex subunit ZNF326	ZNF326	65.613	12	12	0.388085	1.445		90653.6	72440.7	97524	38156.1	99677
Q8TF68	103.71	Zinc finger protein 384	ZNF384	63.179	3	3	0.302588	2.69365		39045.9	14867.9	16192.8	3040.75	17992.4
Q96MX3	110.38	Zinc finger protein 48	ZNF48	67.777	5	5	0.948801	1.05889		689.624	3109.94	2572.59	1200.12	533.266
Q96ME7	259.35	Zinc finger protein 512	ZNF512	64.641	7	7	0.126999	0.825065		33058.2	40646	35884.9	37759.3	47400.2
Q96KM6	75.44	Zinc finger protein 512B	ZNF512B	97.202	5	5	0.140556	33.83		34280.8	4327.84	18816.3	51.6944	1891.28
Q92618	86.25	Zinc finger protein 516	ZNF516	124.211	4	4	0.365435	73.8058		149232	11766.3	667.076	0	209.964
Q6AHZ1	70.28	Zinc finger protein 518A	ZNF518A	166.676	3	3	0.451453	0.112812		2136.63	25181.9	23.177	161.06	1892.53
Q86UK7	34.11	Zinc finger protein 598	ZNF598	98.575	3	3	0.322037	44.5929		908.279	0	2585.48	10.2094	3975.08
Q9ULD9	187.93	Zinc finger protein 608	ZNF608	162.108	10	10	0.846665	0.761801		13187.5	17532.4	971.601	2547.02	2323.14
O15014	350.56	Zinc finger protein 609	ZNF609	151.098	13	13	0.560386	1.85452		48962.1	74734.6	24679.5	11961.6	7366.93
Q14966	553.2	Zinc finger protein 638	ZNF638	220.488	15	15	0.0893437	0.696585		44388.1	54918.5	30461.4	53915.1	49678.9
Q9H582	126.6	Zinc finger protein 644	ZNF644	149.471	6	6	0.751469	0.837779		9108.34	14913.7	10024.9	5249.89	18952
Q8N1G0	55.73	Zinc finger protein 687	ZNF687	129.446	4	4	0.0119928	0.628736		7111.91	10042	6337.71	10140	11956.8
Q9Y462	1202.34	Zinc finger protein 711	ZNF711	86.19	15	15	0.602307	0.745572		28813.2	29882.3	12600.8	39781.2	14041.8
Q8NDX6	65.56	Zinc finger protein 740	ZNF740	21.843	2	2	0.972695	1.13587		0	900.043	120.272	0	0
O95218	126.91	Zinc finger Ran-binding domain-containing protein 2	ZRANB2	37.382	3	3	0.438744	0.0468015		1.91855	253.605	7573.87	11273.3	5976.53
Q15696	156.24	U2 small nuclear ribonucleoprotein auxiliary factor 35 kDa subunit-related protein 2	ZRSR2	58.009	5	5	0.701884	0.554964		3542.02	43324.3	2304.07	1370.9	2296.6
A7E2V4	99.05	Zinc finger SWIM domain-containing protein 8	ZSWIM8	197.173	4	4	0.362312	0.734958		8125.02	6255.69	5389.16	9936.07	11742

## Sheet: S1B Fig
									Groups	for20-BirA+tet	BirA+tet	for20-BirA+tet	BirA+tet	BirA+tet
Accession	Confidence score	Description	Gene	Mass	Peptide count	Unique peptides	p-value	Fold change	Ids	1907003-F1	1907003-F9	1907003-F2	1907003-F7	1907003-F8
Q6ZUT1	67.05	Uncharacterized protein C11orf57	C11orf57	34.089	3	3	0.0336046	0.167972		2459.7	25312.4	8212.14	22180.4	34119.1
O15446	1751.47	DNA-directed RNA polymerase I subunit RPA34	CD3EAP	54.951	33	33	0.0248021	0.0878528		49774.7	779839	103517	421026	1661310
Q5VWG9	1790.03	Transcription initiation factor TFIID subunit 3	TAF3	103.517	43	42	0.00467459	0.128483		90396.6	1146740	109610	590966	686189
Q7Z6E9	3188.3	E3 ubiquitin-protein ligase RBBP6	RBBP6	201.442	70	69	0.0173922	0.0608074		38663.6	2069230	102607	636105	844328
Q15361	2230.86	Transcription termination factor 1	TTF1	102.987	42	42	0.0120319	0.164212		110606	1213130	246821	1008970	832216
O75436	28.74	Vacuolar protein sorting-associated protein 26A	VPS26A	38.146	2	2	0.0360793	0.0182572		283.994	7068.01	48.8272	1877.69	20217.8
Q9UM54	44.82	Unconventional myosin-VI	MYO6	149.596	3	3	0.0141812	0.190936		732.594	2687.78	346.233	2112.19	3232.63
Q9Y4I1	93.39	Unconventional myosin-Va	MYO5A	215.269	4	4	0.00779616	0.031865		477.515	12114.3	312.587	6065.4	24257
O95563	42.09	Mitochondrial pyruvate carrier 2	MPC2	14.27	2	2	0.00248825	0.00707438		48.0314	6932.78	16.9828	3202.22	2964
Q15648	1862.28	Mediator of RNA polymerase II transcription subunit 1	MED1	168.373	42	41	0.00133412	0.0968491		59547.1	585973	40208.5	412806	533161
Q92804	132.14	TATA-binding protein-associated factor 2N	TAF15	61.793	3	3	0.0369584	0.00438169		0	1287.14	0	24.4949	377.026
Q13428	6757.45	Treacle protein	TCOF1	152.015	155	155	0.0333843	0.109641		1364260	16518600	664099	4072600	9725930
Q9Y2G0	41.27	Protein EFR3 homolog B	EFR3B	92.428	2	2	0.00209559	0.125043		404.6	2864.99	540.212	4509.4	4045.43
Q8IUD2	625.25	ELKS/Rab6-interacting/CAST family member 1	ERC1	128.008	19	19	0.0124522	0.0235762		1729.79	31255	2231.47	195037	94933.7
P11171	96.68	Protein 4.1	EPB41	96.957	4	4	0.00614629	0.000847516		4.65278	766.304	0	2964.21	7257.99
Q9BSH4	36.42	Translational activator of cytochrome c oxidase 1	TACO1	32.457	2	2	0.0138146	0.0126809		58.5538	1295.71	19.2958	8105.33	1773.38
P48594	57.13	Serpin B4	SERPINB4	44.825	2	2	0.0432387	0.0444452		18.938	88.8534	12.5337	937.957	499.79
O60231	54.97	Putative pre-mRNA-splicing factor ATP-dependent RNA helicase DHX16	DHX16	119.189	3	3	0.0296572	0.0986531		407.295	4844.93	733.001	12270.5	2857.86
Q9Y4F1	48.8	FERM, RhoGEF and pleckstrin domain-containing protein 1	FARP1	118.559	2	2	0.0150514	6.04823		6843.86	770.747	6375.24	897.746	1882.56
Q9Y2D8	202.89	Afadin- and alpha-actinin-binding protein	SSX2IP	71.191	7	6	0.00949265	18.2412		30540.4	1198.41	39850.1	1469.64	3971.73
O75367	442.18	Core histone macro-H2A.1	H2AFY	39.592	8	7	0.0270446	7.22324		1209750	130705	1547950	130736	397916
Q2M1P5	102.28	Kinesin-like protein KIF7	KIF7	150.495	4	3	0.00807763	50.1534		5834.75	85.4212	5672.45	60.1175	293.916
Q9UPN4	734.35	Centrosomal protein of 131 kDa	CEP131	122.075	15	15	0.0135915	17.6583		165735	6364.08	110409	4218.37	16745.6
P02788	111.19	Lactotransferrin	LTF	78.132	6	6	0.0337833	6.09723		19056.6	2681.32	19748.1	1837.54	6536.86
Q96RL1	180.66	BRCA1-A complex subunit RAP80	UIMC1	79.678	8	8	0.0378104	7.41178		50021.3	3962.14	16545	2299.44	6418.19
Q96M89	338.97	Coiled-coil domain-containing protein 138	CCDC138	76.171	9	9	0.0251627	20.4978		157083	3298.62	38360.3	2098.48	7846.2
Q96DN5	117.44	TBC1 domain family member 31	TBC1D31	124.111	4	4	0.0301234	7.87519		41072.5	2513.38	17974.9	2426.18	6735.39
P06400	72.57	Retinoblastoma-associated protein	RB1	106.092	2	2	0.0314733	56.1256		33551.6	391.016	11903.2	91.5071	1261.63
Q96AG4	448.15	Leucine-rich repeat-containing protein 59	LRRC59	34.909	10	10	0.0211374	6.1893		797862	115700	563576	62425.1	176077
Q9BR77	50.28	Coiled-coil domain-containing protein 77	CCDC77	57.45	4	4	0.0197528	21.1961		13962.1	408.959	6117.12	203.131	997.756
Q8WU90	143.87	Zinc finger CCCH domain-containing protein 15	ZC3H15	48.573	5	5	0.0228718	5.86263		57952.2	6818.87	30366.1	4709.6	11408.1
O14818	102.9	Proteasome subunit alpha type-7	PSMA7	27.87	3	3	0.0404998	5.69756		23694.8	2940.02	15950.1	1955.71	6908.85
Q96T17	139.92	MAP7 domain-containing protein 2	MAP7D2	81.915	5	5	0.00347276	12.6879		15784.4	1559.56	18112.1	848.197	1789.06
Q96NB1	655.78	LisH domain-containing protein FOPNL	FOPNL/FOR20	19.765	11	11	0.014539	73.2409		650665	16468.2	1538090	4438.31	34864.5
O00410	22.19	Importin-5	IPO5	123.55	2	2	0.036873	26.1412		2837.84	318.764	5102.61	37.3864	258.829
Q8WXW3	593.59	Progesterone-induced-blocking factor 1	PIBF1/CEP90	89.75	17	17	0.019783	26.9835		198501	11801.7	212056	2503.17	14879.6
P06899	73.2	Histone H2B type 1-J	HIST1H2BJ	13.896	2	2	0.00179869	6.00163		1138630	144082	1103420	206696	218742
P49959	849.76	Double-strand break repair protein MRE11	MRE11	80.543	24	24	0.00643677	5.24806		1159620	164325	1323070	300239	266489
Q9BVV6	44.38	Protein TALPID3	KIAA0586	169.201	2	2	0.00871489	53.6774		2641.79	34.4187	6044.72	75.176	159.464
Q2KHM9	1005.83	Protein moonraker	KIAA0753/MNR/OFIP	109.339	30	30	0.0202453	111.818		492067	1590.2	993389	6431.72	23900.4
P18621	244.24	60S ribosomal protein L17	RPL17	21.383	6	6	0.0283033	10.3889		666100	23638	427787	53561.1	107146
Q96QC0	451.24	Serine/threonine-protein phosphatase 1 regulatory subunit 10	PPP1R10	98.996	15	15	0.00687355	9.47347		389828	21620.5	179335	34031	29548.7
Q5VT06	1377.34	Centrosome-associated protein 350	CEP350	350.716	42	42	0.00498279	16.4401		256238	7369.33	120764	14067.4	11817.2
O60814	618.13	Histone H2B type 1-K	HIST1H2BK	13.882	8	8	0.00867993	6.76859		26825400	2193840	13521200	2873640	3533560
P68431	62.83	Histone H3.1	HIST1H3A	15.394	3	3	0.00872919	28.2472		241777	2855.96	114195	8871.08	8034.18
Q9HAH7	121.41	Probable fibrosin-1	FBRS	48.358	3	3	0.00255158	15.0097		94754.7	4629.49	63342.8	3972.01	7477.99
Q9P0M6	291.6	Core histone macro-H2A.2	H2AFY2	40.033	9	9	0.00174913	12.9654		477950	24420.9	304288	27434.7	37982.4
Q6UW68	60.46	Transmembrane protein 205	TMEM205	21.184	2	2	0.00720887	8.60639		57670.6	4184.21	33482.5	4176.49	7616.76
Q9NYZ3	41.39	G2 and S phase-expressed protein 1	GTSE1	76.598	2	2	0.0318518	18.7548		7848.5	233.825	1238.8	98.0396	200.473
Q9H6F5	397.94	Coiled-coil domain-containing protein 86	CCDC86	40.211	12	12	0.0393987	7.42632		39836.9	7555.1	134337	7469.81	16937.5
Q7Z417	529.88	Nuclear fragile X mental retardation-interacting protein 2	NUFIP2	76.075	13	13	0.0434279	6.43185		63930.4	11353.8	169511	12124.8	30798.6
Q9H0G5	100.4	Nuclear speckle splicing regulatory protein 1	NSRP1	66.35	4	4	0.00692071	16.6891		3296.8	350.099	9755.72	394.891	283.83
Q5T9S5	313	Coiled-coil domain-containing protein 18	CCDC18	168.857	10	10	0.0019736	54.9892		54109.4	1263.31	128868	2130.73	1300.93
Q71F23	214.13	Centromere protein U	CENPU	47.493	7	7	0.0164482	6.87021		13348.1	4183.32	30085.7	2786.17	2129.27
Q8N3C0	107.52	Activating signal cointegrator 1 complex subunit 3	ASCC3	251.301	3	3	0.00110979	19.7409		93607.4	6471.67	84018.9	3732.17	3753.65
Q9NZM5	163.68	Glioma tumor suppressor candidate region gene 2 protein	GLTSCR2	54.356	4	4	0.00447235	5.23704		53106.6	13459.3	49462.6	8943.06	7787.04
O75376	98.94	Nuclear receptor corepressor 1	NCOR1	270.044	4	4	0.000479592	7.8181		22503.9	3226.17	21918.9	3018.6	2354.06
Q9UHK0	103.85	Nuclear fragile X mental retardation-interacting protein 1	NUFIP1	56.264	4	4	0.0191925	5.47265		5722.88	1489.28	4714.45	1010.74	568.011
Q7Z5L9	34.07	Interferon regulatory factor 2-binding protein 2	IRF2BP2	60.987	2	2	0.0309125	27.9868		4940.95	689.411	5965.43	71.5304	148.03
Q9H7Z6	73.94	Histone acetyltransferase KAT8	KAT8	52.37	2	2	0.00437548	11.0512		121855	9814.32	81431	12292.4	6070.54
Q49A88	203.62	Coiled-coil domain-containing protein 14	CCDC14	106.236	5	5	0.0141194	31.5984		42565.8	700.497	17715.1	2072.02	452.183
Q15154	3282.87	Pericentriolar material 1 protein	PCM1	228.392	75	75	0.0192207	18.245		1901630	38735.6	931762	171076	58602.7
Q86Y46	144.94	Keratin, type II cytoskeletal 73	KRT73	58.887	2	2	0.0371096	5.3451		158148	25930.4	176355	62704.9	18758.6
Q5T8P6	169.57	RNA-binding protein 26	RBM26	113.527	4	4	0.0271593	5.9754		23247.5	3130.68	22217.9	7395.59	2376.34
Q1MSJ5	107.92	Centrosome and spindle pole-associated protein 1	CSPP1	145.433	6	6	0.012511	262.363		20706.9	63.0117	46091.2	540.803	47.9105
Q8NEY1	89.07	Neuron navigator 1	NAV1	202.347	3	3	0.0311621	6.01483		2373.69	489.605	3563.37	869.497	265.548
