# Supplementary material for: The evolutionary conserved proteins CEP90, FOPNL, and OFD1 recruit centriolar distal appendage proteins to initiate their assembly
Source: PLoS Biol. 2022 Sep 7;20(9):e3001782. doi: 10.1371/journal.pbio.3001782 (PMC9484695; doi:10.1371/journal.pbio.3001782)
Supplement: S8 Data — Data corresponding with S2F Fig. (XLSX) [file pbio.3001782.s019.xlsx]

## Sheet: Figure S2F
Protein position relative to the start of the tubulin signal (with cilia)															Protein position relative to the start of the tubulin signal (no cilia)
TUBULIN_START	TUB_END	CEP90_START	CEP90_END		TUBULIN_START	TUB_END	FOPNL_START	FOPNL_END		TUBULIN_START	TUB_END	OFD1_START	OFD1_END		TUBULIN_START	TUB_END	CEP90_START	CEP90_END
0	538.418	393.858	475.139		0	488.217	347.978	441.665		0	564.791	422.435	503.876		0	442.016	398.581	450.192
0	518.51	353.755	464.51		0	523.122	394.924	467.225		0	544.14	418.915	496.97		0	442.016	409.046	480.015
0	538.124	355.311	448.724		0	528.077	372.76	455.784		0	543.763	382.791	482.914		0	442.016	394.007	493.888
0	539.424	410.359	475.884		0	514.522	395.352	461.432		0	464.383	329.168	401.976		0	442.016	418.626	501.991
0	541.054	356.829	458.531		0	445.156	416.643	302.008		0	558.824	417.389	489.678		0	442.016	397.882	497.692
0	581.236	377.551	503.056		0	485.949	338.924	423.36		0	565.487	413.165	476.578		0	442.016	410.131	499.534
0	502.295	383.077	450.314		0	457.051	305.499	401.941		0	499.266	361.804	459.991		0	442.016	424.777	534.419
0	585.117	432.104	496.863		0	488.234	334.355	428.709		0	517.185	388.591	466.646		0	442.016	391.255	499.05
0	491.777	373.149	436.084		0	617.416	442.007	532.561		0	525.005	368.778	500.867		0	442.016	433.697	479.729
0	534.993	402.998	461.025		0	695.46	543.121	621.866							0	442.016	417.49	468.177
0	522.458	378.912	435.284		0	531.346	400.623	462.408							0	442.016	422.654	477.421
0	514.394	390.067	442.508		0	613.437	481.046	548.281							0	442.016	421.567	488.158
0	498.073	355.844	416.954		0	578.155	438.207	512.297							0	442.016	407.747	478.028
0	534.105	357.555	429.4		0	474.85	351.23	417.55							0	442.016	426.082	485.686
					0	530.413	402.215	476.947							0	442.016	405.135	483.851
															0	442.016	428.182	496.033
															0	442.016	386.525	472.632
															0	442.016	412.986	470.498
															0	442.016	407.358	468.676
															0	442.016	408.185	464.2
															0	442.016	414.976	467.4
															0	442.016	408.794	479.179
															0	442.016	410.489	475.473
															0	442.016	414.902	472.282
															0	442.016	409.384	470.495
															0	442.016	403.178	462.976
															0	442.016	396.607	468.456
															0	442.016	414.205	491.721
															0	442.016	417.787	480.606
															0	442.016	417.93	505.812
															0	442.016	381.674	442.016
															0	442.016	418.812	465.786
															0	442.016	374.973	470.194
															0	442.016	409.756	475.974
															0	442.016	385.552	462.548
															0	442.016	406.451	481.532
															0	442.016	393.436	464.806
															0	442.016	390.107	478.72
															0	442.016	398.4	500.604
															0	442.016	411.864	488.206
															0	442.016	387.664	498.332
															0	442.016	415.289	491.357
															0	442.016	371.986	455.57
															0	442.016	403.06	480.452
															0	442.016	368.451	475.969
