# Supplementary material for: The evolutionary conserved proteins CEP90, FOPNL, and OFD1 recruit centriolar distal appendage proteins to initiate their assembly
Source: PLoS Biol. 2022 Sep 7;20(9):e3001782. doi: 10.1371/journal.pbio.3001782 (PMC9484695; doi:10.1371/journal.pbio.3001782)
Supplement: S9 Data — (A) Quantification of BB GFP signal fluorescence on newly formed BB (anterior ones) upon CEP90 depletion. (B) Number of cell divisions in control, CEP90, and FOPNL-depleted cells as well as in cells rescued with RNAi-resistant CEP90. (C) Quantification of the swimming speeds of noninjected paramecia or paramecia expressing WT CEP90-GFP or RNAi-resistant CEP90-GFP depleted with control or CEP90 RNAi. All raw data are included. Data corresponding with S3A–S3C Fig. (XLSX) [file pbio.3001782.s020.xlsx]

## Sheet: Figure S3A
	CEP90-GFP WT RNAi ND7	CEP90-GFP WT RNAi CEP90	CEP90-GFP RNAi resistant RNAi ND7	CEP90-GFP RNAi resistant RNAi CEP90
	20272.4	7514.25	22588.4	18864.6
	19616.9	5728	20123.3	15705.2
	20797.2	6762	19205.1	17538.1
	20178.7	3596.75	24510.6	22748.1
	24342.5	4019.08	18259.6	15255.6
	17002.5	5873.08	16765.9	20017.6
	21199	5426.67	20853.5	16256.9
	22709.2	7801.08	18433.4	18228.2
	20928.2	5849.58	17891.7	17562.6
	23376	7609.92	20616.8	30162.2
	18580.3	6900	16557.2	15668.1
	20254.8	3461	21937.8	14117.1
	17144.4	7000	17987.6	18094.9
	17522	11098.1	25294.9	15723.3
	13100.3	7009.08	30264.6	14414.3
	16688.1	9924.83	18512.6	20186.2
	16425.3	3718.08	24742.1	15205.1
	11782.8	5961.5	27800.7	20362.7
	16602.7	12634.5	25635.8	32316.5
	17401.2	6048.58	23542.2	30014.5
	43396.3	7014.42	20284.8	29451.2
	37310	3273.42	23113.8	18549.4
	28756.2	5470.67	25702.9	23519.7
	42771.8	8906.17	23647.6	29958.5
	29676.1	-807.75	20418.2	19822.8
	35411.2	5061.58	26479.8	26978.1
	39445.6	5278.67	31378.8	17986.7
	32986.2	2936.58	20068.1	19269.2
	30139.6	4297.42	27829.1	29275
	39910.8	5843.67	23757.2	20035.4
	29220.2	4707.75	22978.7	21933.6
	36307.9	4966.17	25271.8	18069.4
	36035	5340.17	20285.2	19721.2
	34166.7	5320.5	22284.8	18664.8
	35621.7	4347.92	28450.5	21035.9
	34721.2	8300.25	31912.9	18507.1
	22967.6	3521	25023.5	23833.8
	34469.1	7707.17	25574.7	21454.1
	21877.2	5565.5	19410.8	29785.2
	40825.4	6430.42	16514.6	21486.9
	21060.2	6436.08	23898.7	22303.2
	16339.8	4062.58	23745.7	17616.1
	18062.1	4647.92	24359.2	26512.1
	15958.7	5965.5	18420.4	23116.5
	15439.6	5518.75	23246.6	22607.5
	13332	6073.33	14802.4	21104.6
	19398.6	2917.5	22504.8	25036.6
	21260.4	6026	20907	26335.8
	22217.8	3709.08	30273.5	27575.6
	21413.9	6192.67	19936	20709.6
	21330.9	3039.42	18485.8	24212.1
	19169.7	6258.33	19165.8	26940
	16785.8	6160.67	20005.6	20285.4
	22751.4	7685.75	24780.6	21381.8
	16557.9	3296.83	16530.2	27961.2
	22556.9	4241.58	20610.6	26961.8
	17075.2	4860.75	11560.2	24869.7
	17617.4	5681.92	19730.9	26100.9
	16599.7	3045.92	19311	22308.4
	24625.6	410.75	17508.2	21902.6
	16342.8
	13936.5
	22657.6
	18020.1
	17957.2
	22727
	12365.7
	19909.8
	21047.3
	21994.2
	20207.4
	18326.9
	16706.4
	23112.8
	17595.6
	16208.9
	17502.5
	18776.1
	19065.6
	18998.1
Number	80	60	60	60
Mean	22686.9	5560.82	22028.2	21893.7
Standard deviation	7773.69	2216.16	4176.63	4625.98
SEM	869.125	286.105	539.201	597.211
Statistical Analysis (One-way ANOVA)
Table Analyzed	Rescue CEP90 RNAi
Data sets analyzed	A-D						Number of families	1
							Number of comparisons per family	3
ANOVA summary							Alpha	0.05
F	149.5
P value	<0,0001						Dunnett's multiple comparisons test	Mean Diff,	95,00% CI of diff,	Below threshold?	Summary	Adjusted P Value	A-?
P value summary	****						CEP90-GFP WT RNAi ND7 vs. CEP90-GFP WT RNAi CEP90	17126	14952 to 19300	Yes	****	<0,0001	B	CEP90-GFP WT RNAi CEP90
Significant diff. among means (P < 0.05)?	Yes						CEP90-GFP WT RNAi ND7 vs. CEP90-GFP RNAi resistant ND7	658.7	-1515 to 2833	No	ns	0.8247	C	CEP90-GFP RNAi resistant ND7
R squared	0.6366						CEP90-GFP WT RNAi ND7 vs. CEP90-GFP RNAi resistant CEP90	793.2	-1381 to 2967	No	ns	0.7324	D	CEP90-GFP RNAi resistant CEP90
Brown-Forsythe test							Test details	Mean 1	Mean 2	Mean Diff,	SE of diff,	n1	n2	q	DF
F (DFn, DFd)	12,28 (3, 256)						CEP90-GFP WT RNAi ND7 vs. CEP90-GFP WT RNAi CEP90	22687	5561	17126	915.4	80	60	18.71	256
P value	<0,0001						CEP90-GFP WT RNAi ND7 vs. CEP90-GFP RNAi resistant ND7	22687	22028	658.7	915.4	80	60	0.7195	256
P value summary	****						CEP90-GFP WT RNAi ND7 vs. CEP90-GFP RNAi resistant CEP90	22687	21894	793.2	915.4	80	60	0.8665	256
Are SDs significantly different (P < 0.05)?	Yes
Bartlett's test
Bartlett's statistic (corrected)	91.71
P value	<0,0001
P value summary	****
Are SDs significantly different (P < 0.05)?	Yes
ANOVA table	SS	DF	MS	F (DFn, DFd)	P value
Treatment (between columns)	12883080105	3	4294360035	F (3, 256) = 149,5	P<0,0001
Residual (within columns)	7355554625	256	28732635
Total	20238634730	259
Data summary
Number of treatments (columns)	4
Number of values (total)	260

## Sheet: Figure S3B
	Ctrl			FOPNL RNAi			CEP90 RNAi			CEP90 RNAi resistant
	24h	48h	72h	24h	48h	72h	24h	48h	72h	24h	48h	72h
Exp 1	4	4.5	4.5	2.5	1.5	0	2.5	1	0	4	4.5	4.5
	4	4.5	4.5	2.5	1.5	0	2.5	1	0	3.5	4.5	4.5
	4	4	4.5	2	2	0	2.5	1.5	0	3.5	4.5	4.5
	3.5	4.5	4.5	2.5	2.5	1	2.5	2	0	4	4.5	5
	3.5	4	4.5	3	1	0	2.5	2.5	1	3.5	4.5	5.5
	3.5	4.5	4.5	1.5	1.5	1	2.5	2	1	4	4.5	4.5
	4	4.5	4.5	2.5	1.5	0	1.5	1.5	0	3.5	4.5	4.5
	4	4.5	4.5	2.5	2	0	2.5	1.5	0	3.5	4.5	4.5
	4	4.5	4.5	2.5	2.5	0	3.5	1.5	0	3.5	4.5	4.5
Exp 2	3	4.5	4.5	2	2.5	0	1.5	1.5	0	3.5	4.5	4.5
	3	5	4.5	2	2.5	1	2.5	1.5	0	3.5	4.5	4.5
	4	4.5	5	2	1.5	1	2	1.5	0	3.5	4.5	4.5
	3.5	4.5	4.5	2	2.5	0	2	2.5	0	3.5	4	4
	4	4.5	4.5	2.5	2.5	0	2.5	2.5	0	4	4	4
	4	4.5	4	2.5	2.5	0	2.5	2.5	0	4	4	4.5
	4	4.5	4.5	1.5	1.5	1	2.5	2	0	4	4	4.5
	4	4	4.5	2.5	2	0	2.5	2	0	3.5	4.5	4
	4	4.5	4.5	2	1.5	0	2.5	1.5	0	3.4	4.5	4
Exp 3	3.5	4.5	4.5	1.5	2	0	2	1.5	0	4	4.5	4.5
	4	4.5	4.5	2.5	2.5	0	1.5	2	1	4	4.5	4.5
	3.5	4.5	5	1.5	1.5	0	1.5	2.5	0	4	4.5	4.5
	4	5	4.5	2	2	0	2	1.5	0	3.5	5	4.5
	4	4.5	4	2.5	2.5	0	2	1.5	0	3.5	4.5	4.5
	3.5	4.5	4	2.5	2.5	0	2	1.5	0	3.5	4.5	5
	4	4	4.5	2	2	0	1.5	1.5	0	3.5	4.5	4
	4	4.5	4.5	2	2.5	0	1.5	2.5	0	4	4.5	4.5
	3.5	4.5	4.5	2	2	0	1.5	2.5	0	4	4.5	4.5
Number	27	27	27	27	27	27	27	27	27	27	27	27
Mean	3.77778	4.46296	4.48148	2.18519	2.01852	0.185185	2.16667	1.81481	0.111111	3.7	4.44444	4.48148
Standard deviation	0.320256	0.237208	0.218451	0.395847	0.469891	0.395847	0.5	0.483341	0.320256	0.254196	0.21183	0.324674
SEM	0.0616334	0.0456508	0.0420409	0.0761809	0.0904306	0.0761809	0.096225	0.093019	0.0616334	0.04892	0.0407666	0.0624835
Statistical Analysis (One-way ANOVA)
24h
Table Analyzed	Cell division analysis					Number of families	1
Data sets analyzed	A, D, G, J					Number of comparisons per family	3
						Alpha	0.05
ANOVA summary
F	153.4					Dunnett's multiple comparisons test	Mean Diff,	95,00% CI of diff,	Below threshold?	Summary	Adjusted P Value	A-?
P value	<0,0001					CTRL 24h vs. FOPNL RNAi 24h	1.593	1,347 to 1,838	Yes	****	<0,0001	D	FOPNL RNAi 24h
P value summary	****					CTRL 24h vs. CEP90 RNAi 24h	1.611	1,365 to 1,857	Yes	****	<0,0001	G	CEP90 RNAi 24h
Significant diff. among means (P < 0.05)?	Yes					CTRL 24h vs. CEP90 RNAi Resistant 24h	0.07778	-0,1680 to 0,3235	No	ns	0.7918	J	CEP90 RNAi Resistant 24h
R squared	0.8157
						Test details	Mean 1	Mean 2	Mean Diff,	SE of diff,	n1	n2	q	DF
Brown-Forsythe test						CTRL 24h vs. FOPNL RNAi 24h	3.778	2.185	1.593	0.1031	27	27	15.45	104
F (DFn, DFd)	2,244 (3, 104)					CTRL 24h vs. CEP90 RNAi 24h	3.778	2.167	1.611	0.1031	27	27	15.63	104
P value	0.0876					CTRL 24h vs. CEP90 RNAi Resistant 24h	3.778	3.7	0.07778	0.1031	27	27	0.7545	104
P value summary	ns
Are SDs significantly different (P < 0.05)?	No
Bartlett's test
Bartlett's statistic (corrected)	12.53
P value	0.0058
P value summary	**
Are SDs significantly different (P < 0.05)?	Yes
ANOVA table	SS	DF	MS	F (DFn, DFd)	P value
Treatment (between columns)	66.04	3	22.01	F (3, 104) = 153,4	P<0,0001
Residual (within columns)	14.92	104	0.1435
Total	80.96	107
Data summary
Number of treatments (columns)	4
Number of values (total)	108
48h
Table Analyzed	Cell division analysis					Number of families	1
Data sets analyzed	B, E, H, K					Number of comparisons per family	3
						Alpha	0.05
ANOVA summary
F	418.4					Dunnett's multiple comparisons test	Mean Diff,	95,00% CI of diff,	Below threshold?	Summary	Adjusted P Value	B-?
P value	<0,0001					CTRL 48h vs. FOPNL RNAi 48h	2.444	2,203 to 2,686	Yes	****	<0,0001	E	FOPNL RNAi 48h
P value summary	****					CTRL 48h vs. CEP90 RNAi 48h	2.648	2,406 to 2,890	Yes	****	<0,0001	H	CEP90 RNAi 48h
Significant diff. among means (P < 0.05)?	Yes					CTRL 48h vs. CEP90 RNAi Resistant 48h	0.01852	-0,2233 to 0,2603	No	ns	0.9957	K	CEP90 RNAi Resistant 48h
R squared	0.9235
						Test details	Mean 1	Mean 2	Mean Diff,	SE of diff,	n1	n2	q	DF
Brown-Forsythe test						CTRL 48h vs. FOPNL RNAi 48h	4.463	2.019	2.444	0.1014	27	27	24.1	104
F (DFn, DFd)	9,072 (3, 104)					CTRL 48h vs. CEP90 RNAi 48h	4.463	1.815	2.648	0.1014	27	27	26.11	104
P value	<0,0001					CTRL 48h vs. CEP90 RNAi Resistant 48h	4.463	4.444	0.01852	0.1014	27	27	0.1826	104
P value summary	****
Are SDs significantly different (P < 0.05)?	Yes
Bartlett's test
Bartlett's statistic (corrected)	26.87
P value	<0,0001
P value summary	****
Are SDs significantly different (P < 0.05)?	Yes
ANOVA table	SS	DF	MS	F (DFn, DFd)	P value
Treatment (between columns)	174.4	3	58.12	F (3, 104) = 418,4	P<0,0001
Residual (within columns)	14.44	104	0.1389
Total	188.8	107
Data summary
Number of treatments (columns)	4
Number of values (total)	108
72h
Table Analyzed	Cell division analysis					Number of families	1
Data sets analyzed	C, F, I, L					Number of comparisons per family	3
						Alpha	0.05
ANOVA summary
F	1639					Dunnett's multiple comparisons test	Mean Diff,	95,00% CI of diff,	Below threshold?	Summary	Adjusted P Value	C-?
P value	<0,0001					CTRL 72h vs. FOPNL RNAi 72h	4.296	4,088 to 4,505	Yes	****	<0,0001	F	FOPNL RNAi 72h
P value summary	****					CTRL 72h vs. CEP90 RNAi 72h	4.37	4,162 to 4,579	Yes	****	<0,0001	I	CEP90 RNAi 72h
Significant diff. among means (P < 0.05)?	Yes					CTRL 72h vs. CEP90 RNAi Resistant 72h	0	-0,2083 to 0,2083	No	ns	>0,9999	L	CEP90 RNAi Resistant 72h
R squared	0.9793
						Test details	Mean 1	Mean 2	Mean Diff,	SE of diff,	n1	n2	q	DF
Brown-Forsythe test						CTRL 72h vs. FOPNL RNAi 72h	4.481	0.1852	4.296	0.08739	27	27	49.16	104
F (DFn, DFd)	0,5591 (3, 104)					CTRL 72h vs. CEP90 RNAi 72h	4.481	0.1111	4.37	0.08739	27	27	50.01	104
P value	0.6432					CTRL 72h vs. CEP90 RNAi Resistant 72h	4.481	4.481	0	0.08739	27	27	0	104
P value summary	ns
Are SDs significantly different (P < 0.05)?	No
Bartlett's test
Bartlett's statistic (corrected)	8.565
P value	0.0357
P value summary	*
Are SDs significantly different (P < 0.05)?	Yes
ANOVA table	SS	DF	MS	F (DFn, DFd)	P value
Treatment (between columns)	507.1	3	169	F (3, 104) = 1639	P<0,0001
Residual (within columns)	10.72	104	0.1031
Total	517.8	107
Data summary
Number of treatments (columns)	4
Number of values (total)	108

## Sheet: Figure S3C
	RNAi Control	CEP90-GFP WT RNAi ND7	CEP90-GFP WT RNAi CEP90	CEP90-GFP RNAi resistant RNAi ND7	CEP90-GFP RNAi resistant RNAi CEP90
	809.116	830.049	387.67	895.054	784.119
	736.719	962.136	599.336	810.064	871.724
	753.628	808.416	335.367	785.53	876.303
	721.65	691.025	358.304	885.236	930.407
	821.763	792.17	3.99859	765.467	866.59
	469.119	859.748	490.245	886.152	916.106
	733.721	826.792	355.164	1013.71	872.653
	646.449	741.814	393.429	766.592	868.325
	615.891	685.368	330.271	533.74	895.557
	827.037	711.176	266.466	686.55	1016.09
	649.751	654.697	281.983	944.557	624.049
	664.998	702.532	476.45	952.943	768.218
	599.319	589.045	316.7	638.337	725.91
	906.413	1415.75	456.946	951.908	816.587
	744.553	592.357	417.075	642.313	714.497
	1333.74	1052.63	545.556	735.599	841.458
	529.365	1334.42	251.482	951.906	531.408
	653.021	1284.43	650.442	534.809	838.459
	1233.23	859.714	462.393	421.211	844.625
	735.922	640.47	166.398	618.574	733.849
	949.497	772.919	103.827	557.594	824.981
	564.457	636.555	213.809	639.869	766.048
	1099.31	724.916	438.152	653.206	829.097
	561.196	779.873	344.134	574.913	759.493
	574.187	548.448	124.061	643.045	1446.97
	956.776	550.455	247.817	602.07	685.64
	606.813	559.628	528.368	596.065	959.766
	811.748	1085.98	290.607	606.152	654.573
	598.004	741.448	317.061	570.145	772.73
	950.715	1032.13	377.647	719.311	412.734
	652.126	1080.87	476.73	505.602	791.768
	727.968	362.02	273.513	708.065	640.69
	758.742	558.164	204.357	489.924	618.7
	849.281	620.704	364.229	842.267	829.254
	740.79	931.101	277.047	1073.56	743.829
	990.089	1215.09	388.631	868.705	967.999
	1296.04	514.226	240.091	969.102	515.085
	2031.54	1088.71	71.5548	1014.57	875.136
	590.689	716.605	71.1344	853.345	613.447
	547.838	670.397	637.883	885.373	999.136
	1347.85	732.879	343.489	686.731	670.506
	990.081	1034.28	230.077	726.138	853.384
	627.297	840.103	115.379	1044.89	915.524
	871.879	639.932	339.603	998.994	891.532
	629.433	1023.69	419.554	791.709	913.226
	1051.9	671.182	244.524	824.155	586.694
	1307.44	966.933	462.13	917.75	631.2
	1225.02	764.57	360.187	745.314	602.918
	855.286	698.203	330.45	761.943	669.235
	875.688	638.18	444.083	630.396	803.391
	804.938	705.974	400.471	984.413	579.611
	938.672	745.44	400.926	732.505	794.861
	737.583	662.702	165.459	893.004	789.903
	1029.2	586.028	356.624	646.03	724.271
	776.614	622.033	351.943	796.582	605.679
	853.945	708.34	266.166	670.857	767.648
	616.95	852.561	275.896	721.366	919.483
	774.053	801.807	266.643	934.117	587.817
	982.056	1053.93	154.59	667.252	665.476
	959.613	558.14	240.302	1088.8	620.892
	677.063	616.126	127.373	1186.94	864.545
	846.812	549.842	406.504	638.972	918.197
	656.155	1084.27	220.147	1082.54	874.216
	291.591	721.627	293.912	835.947	797.673
	811.169	663.398	257.171	1279.16	1108.58
	576.962	1097.31	238.665	707.309	894.989
	890.136	618.248	264.78	997.907	1030.07
	783.412	504.392	209.756	1303.1	712.932
	711.848	786.053	354.674	1380.62	790.701
	878.299	999.432	173.942	929.744	618.68
	991.564	1120.08	175.452	727.409	747.056
	808.712	807.036	159.134	837.863	717.258
	623.913	1168.89	196.534	972.402	648.784
	908.671	1195.38	211.819	973.992	622.6
	933.398	628.572	250.415	591.459	701.592
	491.313	1046.32	225.203	898.313	858.688
	798.661	667.882	252.086	929.102	741.366
	959.385	638.873	279.732	581.126	603.14
	832.418	623.242	317.996	786.723	801.536
	361.803	755.226	289.437	586.589	798.696
	412.254	717.8	319.624	873.301	775.303
	786.038	1119.97	330.222	707.107	613.256
	850.566	695.668	240.199	551.801	650.211
	616.512	773.912	235.575	795.379	610.754
	687.927	704.964	222.343	798.107
	855.245	884.426		493.428
	995.021	1132.18		698.079
	713.283	971.465		798.31
	857.636			864.62
	861.221			681.278
	571.841			715.304
	832.972			591.014
	1052.68			579.844
	962.533			658.139
	996.566
	759.074
Number	96	88	85	94	84
Mean	811.91	804.824	305.383	788.181	775.453
Standard deviation	240.207	215.014	125.199	188.905	151.077
SEM	24.516	22.9205	13.5798	19.4841	16.4839
Statistical Analysis (One-way ANOVA)
Table Analyzed	Swimming Speed
Data sets analyzed	A-E						Number of families	1
							Number of comparisons per family	4
ANOVA summary							Alpha	0.05
F	114.5
P value	<0,0001						Dunnett's multiple comparisons test	Mean Diff,	95,00% CI of diff,	Below threshold?	Summary	Adjusted P Value	A-?
P value summary	****						Ni vs. CEP90-GFP WT RNAi ND7	7.086	-61,94 to 76,12	No	ns	0.9973	B	CEP90-GFP WT RNAi ND7
Significant diff. among means (P < 0.05)?	Yes						Ni vs. CEP90-GFP WT RNAi CEP90	506.5	436,9 to 576,2	Yes	****	<0,0001	C	CEP90-GFP WT RNAi CEP90
R squared	0.5089						Ni vs. CEP90-GFP synth ND7	23.73	-44,14 to 91,60	No	ns	0.8106	D	CEP90-GFP synth ND7
							Ni vs. CEP90-GFP synth CEP90	36.46	-33,43 to 106,3	No	ns	0.5178	E	CEP90-GFP synth CEP90
Brown-Forsythe test
F (DFn, DFd)	5,638 (4, 442)						Test details	Mean 1	Mean 2	Mean Diff,	SE of diff,	n1	n2	q	DF
P value	0.0002						Ni vs. CEP90-GFP WT RNAi ND7	811.9	804.8	7.086	28.11	96	88	0.2521	442
P value summary	***						Ni vs. CEP90-GFP WT RNAi CEP90	811.9	305.4	506.5	28.37	96	85	17.86	442
Are SDs significantly different (P < 0.05)?	Yes						Ni vs. CEP90-GFP synth ND7	811.9	788.2	23.73	27.64	96	94	0.8586	442
							Ni vs. CEP90-GFP synth CEP90	811.9	775.5	36.46	28.46	96	84	1.281	442
Bartlett's test
Bartlett's statistic (corrected)	45.06
P value	<0,0001
P value summary	****
Are SDs significantly different (P < 0.05)?	Yes
ANOVA table	SS	DF	MS	F (DFn, DFd)	P value
Treatment (between columns)	16612359	4	4153090	F (4, 442) = 114,5	P<0,0001
Residual (within columns)	16033359	442	36275
Total	32645718	446
Data summary
Number of treatments (columns)	5
Number of values (total)	447
