# Supplementary material for: The evolutionary conserved proteins CEP90, FOPNL, and OFD1 recruit centriolar distal appendage proteins to initiate their assembly
Source: PLoS Biol. 2022 Sep 7;20(9):e3001782. doi: 10.1371/journal.pbio.3001782 (PMC9484695; doi:10.1371/journal.pbio.3001782)
Supplement: S10 Data — All raw data are included. Data corresponding with S5B Fig. (XLSX) [file pbio.3001782.s021.xlsx]

## Sheet: Figure 5B
	GFP-FOPNL RNAi CTRL	GFP-FOPNL RNAi FOPNL	GFP-FOPNL RNAi CEP90
	13636.9	3609.58	4506.58
	4433.17	2284.92	4202.42
	13894.5	1751.33	807.834
	15076.7	2571.33	5550.25
	13814.2	2721.17	184.333
	17979.4	3426.67	2022.83
	18067.4	-336.834	5226.33
	15555	2614.75	2175.42
	11714.9	4583.5	1530.25
	14358.2	2342.92	2646.92
	20246.8	-351.667	1959.33
	15487.4	2122	3902.33
	13170	5473.92	1591.08
	17783.6	3624.08	819.25
	14412.9	1396.5	2080
	17162.5	2704.33	464.667
	12842.5	4996.25	1445.5
	11508.9	3938.25	3652.92
	14336.4	3266.5	2085.83
	14440.1	2419.75	-845
	12766.9	3015.17	1732.83
	11908.6	598.083	959.25
	15479.8	5386.58	-673.833
	19068.5	5979.83	225.417
	17472.7	5588.08	2531.92
	11987.3	821.334	2045.33
	15256.4	2626.58	1686.83
	13826	2091.67	1630.08
	18342.7	-258.334	1284.17
	16338.3	326.334	5738
	21838.3	1969.67	1170.5
	17107.6	3958.75	4800.83
	16224.2	-21.083	930.584
	13393.8	5314.17	427.25
	7172.58	1808.58	1946.08
	17034	-208	2133.92
	21307.1	544.083	3250.33
	11438	5570.17	3887.33
	15841.2	3188.17	571.583
	12522.9	1920	3642.08
	18941.4	451.083	2118.75
	21576.3	2192.08	1120.25
	14707	2331.17	5176
	11428.4	161.667	2410.58
	11948.8	2870.92	2828.92
	12591.5	-796.167	3470.75
	19112.7	2140.58	3315.92
	13519.4	2013.58	2506.75
	20584.6	1774.83	2966.67
	15082.7	879.75	1600.42
	16700.4	2290.42	1712.92
	19190.5	3232.17	97.167
	13324	1628.42	1886.92
	17678.9	27.583	4581.25
	15908.9	3210.33	3579.17
	13632.8	3098.25	1798.83
	15845.4	1912.17	654.417
	11158.8	-369.5	3206.83
	12021.2	650.167	3648.17
	15461.9	1250.92	3286.83
	15259	1840.42	3744
	7012.5	2771.5	998.833
	21617	6923.17	1782.92
	18253	3657.58	1818.83
	9447.58	5277.67	-469.167
	18468.7	3579.58	4256.42
	12267.8	2295.42	6793.17
	23324.1	2950.58	5338.33
	13753.5	4090.42	-92.834
	21260.3	-1924.5	4962.42
	24680.7	1136.17	2312.42
	14583.3	3292.25	226.25
	20401.3	3483.42	2936.92
	8933.75	3526.92	3616.67
	18412.8	2402.08	574.5
	11442.3	971.25	1403.92
	19944.9	1816	1080.25
	23453.4	2895.83	2399.42
	14877.7	3335.17	-311.75
	16978.5	4225.5	2000.58
	16181.3	2793.17	2102.58
	13370.8	923.084	67.834
	21082.4	-411.333	-556.5
	5413.58	2976.75	1255.75
	9456.5	3671.08	-108.5
	10824	3340.42	2218.58
	10558.1	2857.67	3867.58
	14410.2	5602.5	1174
	15968.4	3912.92	1128.25
	13168.8	1952.42	368.417
	11546.2	4147.25	896.584
	11956.4	4461.25	3763.42
	12293.5	2227.92	2039.25
	13146.7	348.583	574.5
	12894.4	4628	5733.92
	9043.25	3934.67	7944.08
	18273.8	2967.58	2578.42
	12236.7	4889.92	3367.5
	16915.4	3502.08	2990.42
Number	99	99	99
Mean	15048.3	2561.63	2269.45
Standard Deviation	3918.59	1723.96	1740.43
SEM	393.834	173.265	174.92
Statistical Analysis (One-way ANOVA)
Table Analyzed	FOPNL GFP CEP90 FOPNL siRNA
Data sets analyzed	A-C						Number of families	1
							Number of comparisons per family	2
ANOVA summary							Alpha	0.05
F	740.1
P value	<0,0001						Dunnett's multiple comparisons test	Mean Diff,	95,00% CI of diff,	Below threshold?	Summary	Adjusted P Value	A-?
P value summary	****						GFP-FOPNL CTRL vs. GFP-FOPNL RNAi FOPNL	12487	11644 to 13330	Yes	****	<0,0001	B	GFP-FOPNL RNAi FOPNL
Significant diff. among means (P < 0.05)?	Yes						GFP-FOPNL CTRL vs. GFP-FOPNL RNAi CEP90	12779	11936 to 13622	Yes	****	<0,0001	C	GFP-FOPNL RNAi CEP90
R squared	0.8343
							Test details	Mean 1	Mean 2	Mean Diff,	SE of diff,	n1	n2	q	DF
Brown-Forsythe test							GFP-FOPNL CTRL vs. GFP-FOPNL RNAi FOPNL	15048	2562	12487	379.2	99	99	32.93	294
F (DFn, DFd)	35,98 (2, 294)						GFP-FOPNL CTRL vs. GFP-FOPNL RNAi CEP90	15048	2269	12779	379.2	99	99	33.7	294
P value	<0,0001
P value summary	****
Are SDs significantly different (P < 0.05)?	Yes
Bartlett's test
Bartlett's statistic (corrected)	93.58
P value	<0,0001
P value summary	****
Are SDs significantly different (P < 0.05)?	Yes
ANOVA table	SS	DF	MS	F (DFn, DFd)	P value
Treatment (between columns)	10536860760	2	5268430380	F (2, 294) = 740,1	P<0,0001
Residual (within columns)	2092940885	294	7118847
Total	12629801646	296
Data summary
Number of treatments (columns)	3
Number of values (total)	297
