# Supplementary material for: The evolutionary conserved proteins CEP90, FOPNL, and OFD1 recruit centriolar distal appendage proteins to initiate their assembly
Source: PLoS Biol. 2022 Sep 7;20(9):e3001782. doi: 10.1371/journal.pbio.3001782 (PMC9484695; doi:10.1371/journal.pbio.3001782)
Supplement: S11 Data — All raw data are included. Data corresponding with S7B Fig. (XLSX) [file pbio.3001782.s022.xlsx]

## Sheet: Figure S7B
	Raw Data
	CEP90			OFD1			FOPNL			MNR			CEP83			CEP164
	Ctrl	Si MNR	Si OFD1	Ctrl	Si MNR	Si OFD1	Ctrl	Si MNR	Si OFD1	Ctrl	Si MNR	Si OFD1	Ctrl	Si MNR	Si OFD1	Ctrl	Si MNR	Si OFD1
	7363.28	4264.16	4471.65	10886.7	5220.48	-1239.27	3771.28	1018.8	4936.54	8588.38	871.469	3532.91	13752.6	4040.55	7576.68	12264.3	2878.94	2076.67
	5894.46	5105.32	2303.41	9219.1	4512.62	612.769	15825.9	30.3	7397.32	10168.1	187.729	3662.07	14633.4	-92.324	6867.35	369.892	1027.64	246.595
	7575.01	3408.44	5602.45	496.126	1017.02	1568.51	11731.1	-803.563	1448.58	9561.12	266.562	1988.99	8701.06	1247.09	4391.77	13159.2	-27.947	328.11
	4042.92	4404.39	2967.71	468.168	-28.192	-958.174	-2620.78	-2790.98	7856.89	7270.8	4761.86	1457.52	14279.1	3024.23	7842.45	12090.9	185.99	2757.01
	6611.1	3897.88	2858.99	9876.16	3435.86	1630.96	15817.4	340.53	3283.38	9875.86	1002.36	872.258	16747.4	5956.87	7614.21	12443.6	1558.05	-218.838
	5235.75	4176.51	3151.54	9195.46	2098.51	-578.168	24104.5	78.792	1245.42	10191.3	16309.7	-854.363	10993.1	4277.93	3776.37	-110.617	1419.62	2191.82
	3225.41	3698.98	3572.81	-515.755	-307.504	488.241	22211.7	6250.36	2500.66	7769.73	7975.7	5351.2	12733.2	5408.88	5074.78	12103.9	754.615	1546.64
	3921.73	3088.85	4953.35	7123.89	-506.996	1932.75	1674.43	7538.72	18725.3	6169.53	1751.58	-880.415	8627.17	2587.51	3725.87	11535.8	6590.89	2567.32
	4344.28	4009.89	4418.01	8360.96	845.297	845.529	-1923.3	2825.85	2490.28	5543.91	7990.46	1478.82	16192.5	5173.17	7937.08	9164.95	78.581	-283.959
	6077.45	2354	4287.85	-939.452	18.25	522.164	-691.079	1867.21	7584.49	5628.7	3053.05	22.041	10958.9	1011.06	3356.3	10738.4	1012.18	121.826
	8597.59	2516.82	4022.6	7170.27	225.281	2757.69	17600.4	-4792.55	298.295	4782.5	3248.55	5015.2	14816.9	1161.57	4407.26	10206.3	802.841	2369.38
	5438.81	3005.49	5969.32	10796	-1063.13	2086.27	2981.58	1008.06	14626.5	6076.98	-5101.04	848.463	18367.1	3298.83	3958.79	12218.1	3885.71	2090.89
	5729.52	2552.2	3286.94	11255.5	-530.441	1690.04	20747.1	-3299.31	5624.15	2859.96	-2681.84	2601.46	13730.8	5405.89	7597.59	9156.62	1499.71	2567.59
	5272.69	3873.17	5106.46	10352.9	-123.894	429.798	14612.9	-1240.03	3449.29	6625.18	5593.79	4857.91	10888.8	4768.04	2840.73	12589.7	876.904	2956.09
	5929.43	3110.68	992.916	9639.01	200.477	-239.24	11201.8	1960.26	1309.4	11152.9	-470.16	-2887.47	11916.1	4519.84	5747.25	10312	1008.82	2418.23
	12853.3	3768.03	3897.17	9231.83	3314.61	664.75	7153.8	-180.526	2350.85	7007.47	4388.87	3547.88	10808.6	4643.12	3680.73	11925.4	4285.89	-523.067
	4517.91	3017.95	3617.64	7889.84	2785.66	2721.52	13972	3255.7	10798.6	7801.94	3400.64	3538.86	14630.3	6281.5	8304.7	-409.474	103.697	1965.17
	8861.59	4100.88	1202.06	12368.6	1984.74	1178.74	14812.2	-5576.57	9457.98	10469.8	4420.26	164.157	12834.4	580.791	2895.28	9499.35	2897.01	2799.75
	5266.88	4668.23	3920.7	5916.68	1146.06	-2.058	29004.3	4906.13	11817.6	4109.46	-41.813	848.43	14578.4	3420.83	4384.47	24.393	989.654	2771
	6452.19	2785.48	2730.95	9232.99	4247.72	542.399	22824.8	2017.28	6281.55	11240.3	-348.643	511.264	10866.3	10104.9	3052.22	11235.4	3278.94	2704.78
	19338.5	1938.73	4229.42	473.471	3165.28	2920.51	28064.8	-5648.66	-311.398	5581.5	3910.88	3959.27	7726.23	12262.6	8452.62	1462.01	5483.16	2314.12
	9118.86	3794.4	-295.438	1059.85	2461.26	2354.33	18299.2	-2507.74	292.403	10884	5255.08	68.146	5325.16	971.765	8545.94	5164.8	407.485	2019.34
	19310.7	3574.05	-1262.05	12282.6	512.996	2441.79	17074	432.855	10690.2	6238.96	-1986.56	4095.58	8516.97	-114.57	8285.83	8259.35	334.206	-235.518
	14634.7	3126.68	76.169	9836.38	3682.98	364.659	3623.29	-1425.98	13417.9	11779.9	2566.81	7111.81	11798.4	12124.2	10058.7	-604.526	3281.6	300.776
	21246.5	2305.94	1146.83	8892.24	609.66	1224.73	2351.98	3029.16	2616.95	3878.05	6249.69	4241.43	5725.14	7684.86	5116.66	10223.2	3875.83	-370.573
	26619.9	3295.52	6342.41	8255.9	1155.26	1994.58	3577.29	-504.845	10215.3	5729.24	4972.37	1740.67	8282.47	8476.42	5329.4	8155.43	2699.09	156.104
	8963.94	6087.23	-1751.03	-257.832	2339.41	1611.95	13118.8	-1738.31	7862.95	12585.4	4913.75	119.974	9408.74	-531.063	7863.06	5174.32	3455.42	-77.304
	14031.8	6087.23	8148.81	-140.952	3979.39	226.197	7466.18	-1382.28	-1121.08	8619.42	6760.39	2228.54	8325.85	13323.7	10287.4	9888.22	-601.826	104.359
	19071.5	4665.86	22428	8798.58	-819.258	1651.88	17015.9	783.874	1154.92	7320.93	6091.66	3986.26	6686.23	7175.73	3592.29	8868.26	3914.48	1.073
	14906.8	3768.2	4890.97	4731.25	3235.83	2927.07	27638.3	2130.76	4349.67	6026.33	5462.84	5120.99	6504.48	11999.4	2891.58	7247.54	2765.2	-14.546
	12314.8	4523.68	15781.1	5003.15	-1068.49	-206.178	18880.3	3540.37	2842.58	5212.72	-4076.86	1509.43	1081.42	10340.1	8062.64	-205.141	3145.5	-152.584
	17701.4	4014.12	5313.78	10183.4	-98.385	-192.216	30042.1	4399.59	2605.43	2468.16	8301.98	1437.87	4874.91	3358.91	3660.4	6449.67	4507.28	-85.396
	22131.6	5731.53	12288	15823.7	3749.96	756.765	-70.866	2773.03	6719.32	21105.3	-3285.34	329.171	8154.98	-2883.07	6166.49	9188.12	3378.65	-91.518
	3602.96	5171.13	5835.97	90.327	-2773.53	1705.01	17178.6	8043.31	12834.4	17960	5977.98	-2315.09	7189.82	12689.7	7446.1	6883.85	299.735	295.297
	10976.5	3488.64	15342.5	7295.23	-665.822	655.222	16926.6	-3520.46	-2397.37	9966.32	1236.43	-1038.14	7081.88	9416.28	1970.2	169.058	3651.46	-47.943
	6423.3	4231.2	15288.9	606.909	1977.9	1133.25	3131.27	2913.18	1566.31	9393.62	7613.31	1703.19	8836.4	10994.3	10537.2	8869.4	3741.36	-546.88
	3068.15	3820.5	-1131.17	2381.1	-1174.16	-321.966	5227.93	1731.45	979.961	399.297	8879.79	-1450.2	10068.3	1844.25	8487.53	7109.38	-34.532	-40.424
	14592.6	5261.19	727.304	10282	1366.26	1945.48	1663.49	2782.41	14865.9	24648.7	-3571.42	1140.74	8879.1	10894.7	4415.42	8942.74	2512.8	-10.542
	12959	3106.45	20158.7	9211.94	-367.472	780.034	16391.2	704.561	16120.7	9817.81	4262.66	-580.214	6754.49	5933.67	12287.7	7757.41	4386.94	141.566
	16592.1	3106.45	7459.48	12729	2551.84	2665.7	6903.78	3876.35	1870.61	7207.44	7945.07	431.292	8403.64	9709.26	7623.05	10851.9	-807.839	49.198
	13642.6	3061.41	5800.62	5795.58	-337.265	2715.58	7750.69	2306.28	8361.58	664.975	7916.27	335.053	12270.9	6655.52	9150.88	-1014.51	4552.72	2369.65
	8242.84	3020.24	1772.12	10708.7	3137.1	796.577	4763.88	4397.05	254.237	2863.44	7936.95	1056.61	8503.36	8946.51	7322.9	1276.03	2739.17	14.94
	10440.3	3278.31	2654.22	-656.678	4194.38	-809.14	7766.5	-3616.58	325.642	2387.62	-1793.24	2699.35	10329.6	5022.32	5044.45	8431.04	4384.44	-72.591
	10019.1	3836.6	636.036	-513.764	503.904	209.033	6796.13	122.492	-2361.14	13657.7	3435.63	1598.82	9035.57	6272.96	5291.36	8591.61	12633.1	290.898
	-1065.49	3580.48	4891.39	11478.7	128.961	2157.67	39436.4	-251.461	-5859.26	8037.65	4939.32	963.547	8222.99	5891.92	9135.07	32.09	5731.93	17.191
	139.168	3710.3	-1443.22	7817.85	-262.173	939.269	7297.89	6561.17	7786.61	6935.8	-4058.42	-241.27	12278.2	4083.05	10670	6313.76	7731.72	-284.43
	-135.472	3826.34	4316.52	5660.01	255.226	264.375	6077.48	5446.56	-10061	-1011.75	5888	1933.2	11878.7	6777.09	4929.66	7887.86	7674.89	334.339
	-477.695	3364.59	3483.88	-1230.66	1913.11	1503.73	16320	7150.76	5661.07	5257.38	1322.81	-334.612	12219.2	4334.13	10552.5	6218.28	10672	136.789
	9154.5	3448.28	-72.527	10868.4	4416.45	1977.64	10713.9	1163.04	7572.63	9689.19	6996.27	-218.808	7020.95	4849.78	7401.95	6913.53	12005.9	-46.159
	7395.32	3470.27	436.723	5848.39	751.716	135.582	18409.3	3959.99	20516	7012.09	3287.39	2090.8	13231.3	5581.64	4719.4	7738.28	1627.65	-258.474
	8608.49	4249.72	7806.01	4756.34	5311.21	-1355.5	11902.8	3074.35	12302.6	10645.7	268.511	493.547	11844.6	4571.86	9225.68	-520.814	-1103.97	-481.739
	6567.06	3107.33	133.241	9677.64	4305.54	1370.29	10806.7	4989.93	-7402.12	7374.66	6565.67	2005.54	8793.95	7776.77	8622.04	8605.76	7772.06	162.013
	13834.6	3350.62	7013.3	9612.65	6.149	1131.41	3597.37	298.697	1106.38	12861	-1846.54	6160.83	9850.94	5133.66	442.434	9044.88	5850.85	-167.808
	9224.21	3130.58	4150.02	9283.77	368.236	1620.67	4812.5	6287.73	-2687.51	3337.48	4811.47	1176.27	9876.38	4843.42	6940.55	-957.916	13100	137.307
	6903.61	1676.68	6101.2	-172.981	4817.08	1198.18	6892.44	5200.82	614.641	4810.16	6498.26	2359.47	7876.67	6912.71	12223.9	8039.92	10881.1	186.034
	10663.8	3483.33	4703.72	8379.73	1164.44	76.115	7159.53	8220.88	5170.61	11350.9	3032.29	-122.145	8136.58	6771.68	6773.94	8293.4	-328.519	214.656
	9644.41	3707.98	8245.82	6118.12	3476.29	2427.16	9055.64	7262.72	7778.27	11016.3	859.288	931.917	12093.8	6267.39	9758.78	8605.64	4354.16	1824.18
	8957.84	4137.88	1765.2	6473.66	3542.38	1024.14	737.841	4916.82	89.307	7704.9	4893.84	1039.58	10071.7	4907.08	8977.72	132.942	1574.9	2516.31
	7050.31	4060.2	4527.9	12540.5	3743.91	1186.89	3114.54	5487.24	3498.18	12735.4	1534.67	249.993	9257.69	3720.49	7443.98	6891.37	-745.013	-128.757
	8388.01	4356.16	-1518.94	10923.1	-130.433	90.721	14771.3	1827.21	2549.51	8950.62	2518.18	8377.97	7850.89	6533.78	11704.1	9611.17	429.346	74.456
	10888.9	2551.11	4943.2	22365.1	777.091	1878.73	14737.8	3857.86	6478.17	21255.8	-1291.19	3069.69	13104.3	3649.95	14988.6	17295.6	4851	10891.3
	9342.04	7937.13	7077.86	264.42	3864.65	337.315	-4189.78	1807.22	-3020.18	20303.5	4508.8	-4485.97	6847.41	4389.96	4483.07	10845.5	7016.31	6176.15
	7174.6	3219.14	-244.589	8326.27	10773.3	3458.67	5084.28	5991.36	11836.1	20013.8	-1069.2	517.936	16803.2	10383	-1800.63	24199.2	-927.436	4989.25
	3905.15	8568.98	7086.15	11040.4	11228.2	1819.92	17123.6	4837.16	9187.2	16705.3	1979.96	4697	12721	7879.27	2251.12	136.795	12310.4	4573.11
	4835.26	5486.29	-1196.03	34695.2	1192.85	650.185	11531.2	1174.03	7893.65	17401	1264.6	4854.92	16259.1	9508.61	15716.8	-172.491	-116.765	3966.05
	8191.58	5362.96	1438.9	14198.2	3745.87	3243.32	19717.4	2712.09	1855.39	20188.6	208.015	3733.79	12462.9	6988.19	11426.9	13523.7	-4077.9	6352.81
	4956.42	5146.58	680.224	10802	5420.34	2066.36	15615	1467.79	3926.8	-252.975	-110.14	703.641	14225.8	9936.71	13881.3	14912.2	5019	-63.246
	5313.2	6758.37	5269.24	13993.1	8780.1	2588.67	-2338.65	-113.063	12772.8	15979.8	-391.568	8140.47	15046.8	7027.2	14043.6	6058.63	919.41	160.496
	12181.7	293.875	8968.08	6354	-1831.41	3556.1	8468.03	1788.89	6152.3	21557	-377.298	5588.13	13324.6	13029.9	937.419	13769.8	4973.02	4761.35
	7124.31	1686.76	4108.29	6520.6	1717.42	485.019	19487.4	-1962.37	5966.95	12928.4	1890.92	4746.06	13278.1	10924.5	13782.3	11301.2	4537.4	2415.39
	11855.8	1843.05	2522.63	15580.2	5033.79	2936.62	12180.5	8604.48	4500.14	2460.43	-829.933	8078.08	13258	8681.08	7002.87	11241.1	5869.64	6494.11
	6311.46	3401.02	4714.64	13316.4	10109.3	2204.23	27842.1	-1158.64	4110.91	23469.4	4252.44	9543.03	14288.2	6780.04	10863.1	404.214	124.562	3304.44
	12222	29.41	7944.86	21047.4	-18.645	-27.183	11910.9	-2221.12	8506.86	2230.46	-1402.98	5822.12	15144.9	5143.34	-668.848	14926.1	-83.384	-176.202
	8306.45	583.949	6537.22	10994	8347.9	1965.83	13293.6	2628.01	-570.115	16788.6	1674.54	7294.23	5882.6	6732.03	3395.99	12146.7	4542.01	4075.67
	5506.09	2926.02	-979.849	10937.6	7359.76	845.802	16712.2	2396.34	198.894	17672.9	3083.09	90.667	4363.95	2075.2	17281.1	21590.2	4687.05	4835.36
	7367.39	1804.34	-2838.09	7600	8995.57	2277.92	12385.2	1144.34	1659.87	5725.34	4535.93	1153.2	14226.6	4264.35	12675.9	-651.447	-199.809	4168.39
	13318.4	-1353.23	-1086.83	10331.4	536.878	2533.29	13176.7	2744.3	-1961.54	39008.5	3776.87	8872.48	15588.1	5807.76	7216.99	10640.4	-449.348	738.793
	6262.66	1597.62	1688.77	7897.99	6694.21	1993.41	1961.34	-3352.17	9884.89	26045.2	2040.62	7772.9	8412.68	5689.86	21644.1	13868.9	4528.24	4818.5
	18456.7	1672.89	-3056.54	2830.33	-6120.82	2986.87	1270.89	-3167.28	458.687	30425.1	2234.93	5542.69	7563.27	5953.66	14809.7	633.071	4791.65	175.245
	9075	1838.71	8559.1	22112.6	2562.43	2135.22	12669.6	-4283.8	74.774	9439.91	608.673	11428.6	14842.2	3820.55	5288.98	251.983	-292.03	-338.971
	11218.2	7123.69	9189.66	-8982.57	1113.43	539.904	7855.77	765.531	2917.42	5365.45	982.159	-580.744	7884.86	1030.94	7981.81	13727.5	4795.08	338.774
	6522.18	-1280.81	-78.732	7346.17	6957.14	3069.3	14516.7	1050.96	-3019.68	27048	2205.92	-0.82	14714.7	7309.61	-354.564	24167.9	-691.44	3416.26
	16887.3	3954.04	-415.027	14267.2	1312.14	1226.14	12836.6	6242.82	6678.07	15169.4	1279.25	9624.64	13205.4	5488.82	13977.8	298.321	3789.14	4647.99
	8928.8	2859.71	-3226.36	12211.5	-85.914	1521.48	10441.9	-3250.97	8309.79	19843.3	1090.05	-690.782	9509.87	8953.1	12068.6	10524.3	1562.33	4867.63
	14790.8	3363.9	5543.36	4246.16	8206.59	3161.23	12323	-6002.77	9989.87	15262.8	3227.48	5479.23	14707	10461.1	1051.99	-70.741	4055.06	432.438
	12612.1	-827.654	3914.8	1539.23	7143.88	3543.56	17450.5	1442.75	5663.16	18664.5	1932.04	7764.27	13700.7	-1038.22	6328.11	12409.5	33.269	6118.97
	13077.1	4828.19	6159.53	12212.9	-2440.99	3318.05	14407.1	2536.61	3248.25	20779.8	2849.68	12150.1	11718.8	-1685.91	11493.8	12371.1	4290.11	4657.85
	13407.1	5534.33	1625.18	13123.9	1532.73	3421.44	16682.8	4577.04	4779	31510.8	3532.4	11947.6	10806.9	1300.78	10919	9951.12	3480.71	2824.31
	9906.35	-2299.06	4822.52	2865.81	750.184	3849.45	7581.49	1591.79	1625.04	22546.2	1086.94	5769.7	9530.24	-1514.29	12479.4	-472.795	5573.24	0.37
	14910.4	-272.846	5762.07	16764.5	-24.328	84.11	-546.914	1205.22	-423.923	35713.8	1182.69	6332.15	15454.7	5445.29	1965.69	9333.99	374.483	274.197
	6374.75	-3191.75	3692.22	22451.9	-1564.86	132.605	-840.709	-57.928	7475.87	-371.025	944.259	4110.28	13974.1	952.07	-515.635	14063.5	5111.34	1344.53
	6507.91	-2367.71	3243.45	20811.3	7196.96	514.433	18523.8	1862.61	6207.86	20386.2	1747.78	1188.13	14303.2	365.597	14535.8	24415.6	4531.48	5007.03
	9223.8	-669.577	5017.76	12220.8	5434.8	4185.9	16721.1	2325	34.385	20971.5	561.515	6277.2	13507.9	7157.78	11675.3	14079.1	316.749	4618.41
	6178.32	1154.94	4833.32	-131.961	4909.23	2757.53	18930.7	1754.03	8402.49	21161.1	5589.25	-298.66	13833.6	634.878	-21.238	20749.9	5884.53	642.466
	9587.24	5566.62	10899	3978.54	1430.9	-412.493	23281.8	5024.83	9941.31	19298.4	2154.86	3646.64	9353.05	629.205	1119.51	30.483	4779.22	6267.24
	14479.6	2626.98	3333.8	5115.13	3077.73	2150.09	6203.96	4498.33	7373.27	32194.9	1111.11	10097.8	10747.5	460.289	5555.38	364.357	3629.21	3357.75
	7910.93	2023.73	6418.92	16915.3	-908.628	3082.03	19127.5	518.421	1093.41	25561.6	1106.58	6326.27	13377.6	9638.82	11050.6	12447.7	-56.565	825.587
	17982.8	3762.25	7513.55	7934.44	-916.328	806.634	16584	2012.4	374.11	2041.08	2399.02	722.07	13481.6	6248.06	11460.7	13784.3	5280.68	4348.86
	13361.5	11228.8	10258.6	18354.3	5951.1	1625.02	11322.6	4272.75	6600.39	26172.1	3743.27	5678.2	16599.2	-309.25	8756.94	14316	5239.68	5671.56
	13231.6	2575.86	1872.11	9840.17	260.094	973.926	13470.5	3576.59	2648.44	23905.9	268.23	4789.4	11912.5	255.397	9188.53	12950.7	-148.869	5017.4
	2807.4	3245.77	2389.55	13781	3692.66	915.879	17764.9	2076.58	8675.98	21926.7	873.659	4372.61	14007.8	361.686	210.904	11817.8	321.761	68.389
	16068.3	-1568.21	2962.87	21140.2	2492.04	2837.51	8446.24	1522.42	2134.07	28351.6	2066.94	3674.87	4031.43	-241.084	7424.37	-145.215	5085.27	4060.83
	6817.73	-2120.52	2625.72	17413.7	1624.52	2752.73	25432.3	1193.7	1506.41	27953.6	1140.06	1506.46	10632.3	-1328.33	-535.289	-348.982	3862.11	1949.04
	11472.7	-1377.18	2788.85	11273.4	5486.88	2511.21	8471.51	-4317.39	-248.284	28792.6	-1505.83	5189.83	9373.96	11324.5	596.083	12637.7	2962.31	6370.06
	4814.85	7184.1	3771.33	-26.153	460.343	-1111.35	9803.81	1988.05	4656.97	37968.7	3324.74	5029.86	12117.6	7838.97	-81.834	14069.1	5641.95	3888.77
	13554.2	-3420.21	6493.56	5123.52	-398.234	-151.016	6851.99	5426.2	4201.37	23369.3	3379.78	7789.03	12677.4	13371.8	7715.69	98.474	17.12	4597.66
	2372.88	7299.39	3049.73	16597.5	1603.72	3067.02	-1619.04	1621.01	1107.91	21077.2	1955.35	301.256	12277.2	-887.603	2067.85	-78.179	-8.248	3982.61
	560.755	598.14	4139.94	6078.83	-212.382	980.769	-3655.71	3029.34	6735.23	7834.75	4975.03	4070.42	12783.7	1253.78	1642.84	419.366	2840.77	-261.091
	4278.31	-5074.02	5479.67	7750.02	2988.72	485.357	9402.45	768.737	-6.274	29452.2	1906.33	5946.23	17454	502.814	2613.56	567.089	4064.78	204.846
	582.677	3468.01	2767.66	8939.01	2819.01	3240.35	14374.9	6368.22	11543.2	24788.9	423.409	5506.1	9284.13	10919.5	4522.99	10707.5	6444.85	6048.77
	10225	-1598.07	5739.74	11619.5	1843.62	3740.12	12048.4	4393.37	10741.4	31110.8	2814.51	-582.718	11785.3	-2127.65	9581.37	2481.53	3798.63	53.75
	7600.99	-35.149	1271.82	10776	5283.38	3018.66	12987.8	6774.65	9682.18	11978.5	357.486	6943.19	12843.6	668.846	10583.8	11155	4709.63	544.947
	11317	-85.937	2371.59	9527.83	3402.18	1926.95	10554.4	3861.82	4964.66	23737.1	2294.25	264.097	12609.3	-2112.97	11799.4	10205.4	4687.8	731.904
	6004.69	336.203	2766.12	10009.8	3129.43	762.433	9127.89	8468.5	10847.2	3094.79	4083.87	1511.63	14001.3	-8.154	-234.199	12495.8	242.23	5854.82
	9168.81	-637.032	5385.26	19180.5	1937.79	3649.54	13169.6	-1546.2	7827.87	-1634.14	3945.55	5674.26	6712.62	-2524.8	10429.9	15239.4	4832.35	2768.22
	9917.58	4617.67	5594.98	1211.91	3509.7	2531.38	2335.09	4462.41	6401.87	27313.2	733.812	7486.44	11870.2	-1602.31	9778.48	15004.5	5438.74	174.961
	6188.34	1526.68	4965.51	4795.22	3661.56	2230.71	13988.3	5655.62	553.077	25177	446.399	571.051	16196.4	1039.98	10491.6	216.33	4737.32	3911.84
	5207.75	3580.27	3590.57	10955.2	4140.36	3336.55	6522.47	6518.41	4735.38	447.338	2313.56	7956.04	16099	11291.7	11349.2	-323.089	-179.862	4178.95
	31219.9	933.392	343.752	2748.9	4448.09	1586.51	6585.65	3366.97	7470.64	31260.3	-95.697	10415.4	13458.9	9193.47	10001.6	137.393	218.369	6033.77
	15063.9	430.089	4274.89	13137.6	2313.24	2300.04	13904	12916.2	2696.67	19315.3	903.495	2423.94	9761.34	1486.22	1854.09	12876.4	5273.71	5495.39
	16475.6	3016.49	8797.6	10621.7	-98.086	-3837.03	-2220.4	2075.83	-2447.24	15933	76.74	4677.31	16872.5	1267.04	-1882.02	1422.41	4538.49	6205.54
	7385.51	4833.33	8155.98	6771.12	4592.15	1028.81	-1271.69	-1293.42	4493.41	14769.4	1477.25	5019.31	11307.1	650.449	-512.925	10359.2	-223.941	-3043.82
	11538.3	395.159	846.748	10078.4	7379.99	1393.06	-2374.82	-1075.49	3776.5	23316.6	2113.21	962.347	9019.31	-702.839	428.86	590.081	267.798	3046.57
	16523.2	939.583	9130.67	6479.14	5636.98	200.84	15681.9	-323.547	5648.42	18066.2	472.544	-1264.13	5023.1	8170.05	1170.83	-118.312	3412.09	3303.96
	12123.2	3524.85	1798.92	16337.5	314.091	1293.3	12391.4	957.05	7563.24	26092.7	801.139	5373.99	9676.07	4307.98	7269.75	16809.1	10365.7	3073.57
	9120.79	2283.36	4859.82	5318.44	-156.721	1001.05	20110.9	-826.379	2613.37	24945	12374.1	10133.2	8793.35	2673.67	-673.953	14596.3	12668.2	5157.98
	16501.2	1534.89	4387.86	7862.29	1214.38	1546.34	23770.8	152.094	-3095.72	8476.41	3109.17	5363.92	7920.11	1751.45	4279.99	15058.9	12469.3	1043.52
	26997.1	6603.55	2043.98	4170.37	1948.46	214.032	23492.8	-4024.69	5543.67	9631.56	1408.71	3160.49	387.615	5321.14	7519.19	14998.7	9861.33	4121.36
	24824.3	10351.1	492.649	5407.12	3002.15	111.314	14406.7	2015.97	4995.39	12403.2	1912.53	8532.72	47650.5	7316.9	300.094	16904.9	9935.31	3214.93
	9451.4	10422.7	7841.47	13070.9	436.346	1332.72	16837.3	-1304.35	2247.06	395.911	67.082	1079.72	829.097	4751.8	6568.16	547.268	14054.6	3698.35
	24881.4	7011.92	1330.79	5531.91	988.197	-674.064	7072.67	8687.66	377.326	31567.2	698.466	6578.65	8671.06	2631.08	-179.032	14837.1	10648.4	3415.34
	10371.9	-235.791	1076.26	10675.3	6636.19	1586.81	18684.5	-2399.68	829.655	10629	-37.428	5639.76	9679.72	237.421	2070.25	14746.2	451.613	3693.13
	12316.4	5389.43	2826.24	11516.3	-25.212	1231.66	10757.7	5088.43	6087.03	1903.56	1407.99	527.449	6582.14	3377.46	5923.54	14683.7	-384.337	3852.04
	5500.29	5592.26	2101.91	4672.03	117.332	1025.06	9087.65	3745.8	2349.07	-365.456	1255.82	4889.97	8051.68	6128.71	1380.83	14461.2	14318.4	3229.66
	16714.8	1757.97	4970.08	7762.69	-1168.76	1588.16	17868.2	1428.45	-267.564	-1221.43	9161.47	2102.41	7202.71	4844.2	1327.89	13964.6	12617.9	3217.57
	10361.5	1962.5	7012.88	4519.41	3573.71	1295.66	7592.73	2480.35	-1788.93	19355.6	1918.44	8136.52	7888.05	-1902.33	3518.02	14567.5	1217.36	4284.75
	26708	298.429	5128.82	9018.81	3705.33	1208.21	16463.8	261.59	2545.93	16803.7	-263.947	124.109	7094.04	4103.99	3522.61	13874.5	14207.1	2085.15
	8494	1788.11	3984.28	15294	2457.53	1392.99	11211.4	6397.47	6291.86	12451.2	1556	5467.94	7862.22	7895.66	6161.16	13726.5	10309.1	2129.69
	17247.1	1492.15	1799.63	7336.66	4676.99	882.058	-2433.74	3160.6	2996.5	17542.9	-836.427	5435.42	2059.89	1250.14	2209.48	11006.9	14305.1	2686.58
	9930.06	3092.28	6926.94	4126.52	2968.8	1100.48	-7998.3	-190.988	681.741	18779.1	3511.05	5150.88	-335.711	5862.63	917.06	-169.295	11602.8	3317.02
	1191.44	3251.42	5176.26	5957.78	1361.74	1215.11	12034.3	861.098	-2903.99	-123.054	-880.889	-338.43	3413.77	10394.6	1284.77	14476.4	-329.35	1032.23
	13934.6	14631.6	4281.53	7104.82	1965.66	1446.34	-1393.45	6260.84	585.338	29658.1	528.274	3418.44	2918.66	7394.34	7364.56	11775.7	9255.21	-685.735
	9607.97	442.563	2694.32	3915.7	860.024	-248.197	1060.25	1821.75	-1236.89	23214.7	-108.144	11749.6	11745.4	8874.41	-458.884	-81.036	4978.09	-300.641
	11659.5	-6458.62	2114.81	4358.26	110.721	2053.5	-4452.53	-3775.67	7807.24	8009.96	3504.53	-600.795	2190.45	2308.21	-2141.24	13569.5	15030.4	4721.34
	3305.61	1846.27	-2169.25	3950.01	1660.93	1409.13	20684.3	397.489	2409.69	3107.3	2644.07	5239.86	28308	8464.03	1101.15	59.268	12929.3	4217.77
	15127.8	6653.95	5218.53	1837.01	455.308	-166.884	-3725.99	3543.71	3285.31	23376	4097.35	7002.89	6906.67	9553.35	6382.55	574.955	14145.5	-165.785
	5604.97	2010.71	6024.94	3820.13	4444.49	523.187	-9367.85	-3452.09	11665.8	2726.59	2074.05	5457.49	19231.1	9050.81	3088.81	12702.6	11144.4	-224.849
	8620.74	14198.3	4986.57	7847.34	987.894	524.679	3562.67	7845.85	6170.8	3005.81	2157.16	674.526	2866.76	5332.65	-1237.46	139.179	10119.6	2608.31
	5379.72	4906.74	399.33	7330.95	4422.62	147.937	-5129.53	5493.6	-1496.38	25994.3	-46.317	-190.557	5603.32	9806.38	4210.46	13964.8	-580.562	3511.46
	1590.12	2955.35	8194.28	4275.76	3852.11	820.009	18631.9	-6319.88	-2884.37	10625.8	-248.634	7292.82	11814.7	2122.25	5898.15	10642.1	-195.551	-96.871
	11014.6	919.488	5703.75	5526.22	3504	1488.93	12841.8	974.086	3388.34	466.339	-742.548	-524.257	6712.95	7681.85	-2117.76	13409.4	15306.9	2814.91
	3442.08	5178.36	6357.99	8056.23	2024.61	564.393	-5255.68	7584.25	4647.03	12133.7	1767.93	5090.58	7166.34	7220.63	229.072	17080	58.263	3415.1
	22122.4	3484.4	7107.22	6117.29	6280.51	-888.857	6857.16	7647.3	6653.1	10439.4	-770.207	7500.22	12228.3	6924.14	3057.17	763.294	-115.851	3394.45
	7420.52	10123.4	7774.85	8369.31	4160.05	1084.99	19369.6	7013.87	6300.28	32031.8	3107.09	4170.47	11667.7	7025.87	3398.24	8088.1	-89.713	4603.34
	4405.58	-246.336	6434.23	8351.17	759.995	-196.883	4475.23	10027.5	4538.07	6802.55	2612.83	3353.81	12348.9	6638.6	32.366	13841.8	13381.7	4540.18
	8669.57	2488.45	1574	5300.98	-917.447	1646.69	19350.4	885.403	1414.6	19438.6	789.019	5710.34	6034.13	4449.72	5428.93	12061	71.188	3655.49
	3860.93	5845.42	9269.26	7416.96	2970.68	1930.05	14297.7	1148.65	4409.71	22680.4	2858.83	3482.12	4023.68	7252	4947.61	9780.52	10612.7	2726.67
	2947.89	16973.2	6246.76	4398.85	4071.16	98.616	14277.6	906.879	-2668.23	19005.6	1146.75	301.57	10255.5	7507.22	597.027	15464	14500.7	3372.44
	4519.59	-768.509	4306.02	5354.1	106.827	734.491	11565.1	-1821.1	-26.39	1496.28	2764.41	5842.41	4165.6	7014.09	4724.43	14756.5	9840.16	144.017
	11525.6	4594.52	1207.9	5918.51	4216.44	-501.785	3755.53	2188.12	3508.4	17675.1	4211.16	3391.77	8713.62	7466.91	5921.69	407.518	-255	4060.22
	4470.62	2529.07	9406.06	4432.35	5214.14	2055.4	9178.71	5745.6	-208.469	16452	1328.99	4779.43	11961.8	7397.63	4949.93	17071	12086.2	4962.99
	5138.9	1585.2	5544.05	4623.57	342.826	526.16	4980.89	-1589.07	-1119.55	12335.9	4230.2	9993.91	3967.35	6830.63	6128.55	15572	16327.4	145.791
	4838.06	491.724	9105.92	-350.375	-663.697	-1021.52	9648.79	3837.62	-3490.22	16853.1	803.361	1100.22	7030.54	803.898	2387.53	11931.3	400.937	3788.54
	439.685	982.341	2751.27	6970.26	3666.95	18721.3	11200.5	-5250	-2870.02	15939.7	-507.711	7817.28	3040.58	4754.73	4224.45	-175.384	12751.3	3714.73
	7131.76	3848.94	5770.55	476.17	2867.73	10925.9	7268.22	5780.13	7014.65	680.045	-574.443	5079.17	8999.99	-606.543	2486.07	7724.11	589.575	686.394
	117.344	9912.62	5481.57	-25.089	3107.33	24672.7	18044	-915.739	8037.04	9.312	3265.63	15351.6	4941.53	438.613	664.334	407.884	14346.8	3874.26
	8905.52	5927.29	7092.25	9424.39	1158.76	22938.6	12265.8	2016.34	4280.7	17283.2	1067.96	476.609	2157.9	-156.961	5534.92	14959.1	-452.375	2934.59
	8163.6	-563.978	-894.734	7056.03	3569.23	294.923	7225.02	3554.58	-4502.18	26899.5	1422.82	-213.397	8169.16	3884.64	5570.66	12649.8	8892.23	6654.17
	14210.9	-2348.14	4390.13	7228.35	-1021.67	10429.6	29805	8877.57	-1215.02	23650.3	4115.41	6926.72	32991.8	9325.92	5339.23	11385.2	14534.3	6674.71
	3117.35	9880.87	5967.28	-725.848	3444.04	-1822.95	21626.4	3421.5	4816.62	19537.9	3309.58	16.885	1335.09	4455.62	5172.02	1836.67	14615	5454.15
	4737.35	5920	8993.02	7105.34	3229.81	977.461	14952.5	6931.91	2957.65	18472.4	1716.59	-1433.68	14651.3	8097.69	6376.3	15888.7	11029.4	6283.28
	4001.57	1555.39	-369.756	89.491	5156.55	10219.2	13972.6	-1361.98	5064.86	15876.7	3617.49	5326.38	50820.4	4886.9	2526.23	13809.1	-8.599	167.577
	8469.44	-5608.62	7410.71	57.286	-697.794	14828.4	11913.4	-185.336	4245.65	11892.4	-844.952	4515.22	6392.73	7502.38	865.161	10862.1	3139.51	7492.68
	1637.06	5080.85	1646.74	-259.598	2439.07	67.295	20708.3	-177.797	4103.14	17549.5	-1119.95	5030.67	410.859	2455.13	6942.86	10481	9397.07	-46.654
	9322.16	926.628	583.594	5433.12	3955.63	-2064.4	3031.49	4361.75	5762.26	8957.02	-98.077	4663.61	37303.6	6863.3	1010.99	13378.2	13818	5593.65
	11080.5	2088.01	8659.51	3327.36	1228.12	10899.6	-1882.67	4396.95	2452.88	7698.2	-394.326	6069.15	10800.1	7059.25	-1490.61	9442.65	201.438	7375.46
	17335.8	1553.6	5663.08	14359.3	5062.53	3020.66	22060.8	4032.57	5826.08	11823.9	3122.4		6033.37	7982.16	4455.07	11372.2	4914.4	6062.72
	8201.38	6117.47	-5320.44	11830.8	2790.09	5360.18	9551.2	2152.17	9716.6	28392	2938.07		3118.5	10619.8	5086.6	325.224	8276.52	7891.7
	2727.95	465.078	2897.53	13153.2	1208.55	22341.2		-7192.58	-826.668	18123.5	-132.528		43474.7	8956.15	222.13	10879.7	10909.6	5382.59
				7471.27	-750.265	25151.9		3147.44			-605.856		3519.81	7989			173.838	5490.53
				7222.07	-180.817						1564.65		9283.57	2225.68			-0.462
					3089.62									2175.05			13166.7
														8947.47			13323.2
														9288.77
														7623.33
														5586.85
Number	179	179	179	181	182	180	178	180	179	179	181	176	181	186	179	179	183	180
Mean	9533.05	3142.71	4291.85	7988.59	2363	2162.12	10941.7	2004.73	4072.56	13930.5	2225.75	3558.16	10951.5	5134.52	5730.04	8694.12	4758.3	2451.76
Standard deviation	5799.29	3259.66	3864.09	5679.6	2681.24	4113.25	8389.9	3549.93	4788.67	9391.51	2917.52	3420.73	6888.61	3805.78	4446.6	6125.59	4820.38	2378.23
SEM	433.459	243.639	288.816	422.161	198.747	306.584	628.849	264.596	357.922	701.954	216.857	257.847	512.026	279.054	332.355	457.848	356.332	177.263
	Normalized Data
	CEP90			OFD1			FOPNL			MNR			CEP83			CEP164
	Ctrl	Si MNR	Si OFD1	Ctrl	Si MNR	Si OFD1	Ctrl	Si MNR	Si OFD1	Ctrl	Si MNR	Si OFD1	Ctrl	Si MNR	Si OFD1	Ctrl	Si MNR	Si OFD1
	77.2395	44.7303	46.9068	136.278	65.3492	-15.5129	34.4669	9.31117	45.1166	61.6518	6.25585	25.3611	125.577	36.8949	69.1838	141.064	33.1137	23.886
	61.8319	53.5539	24.1624	115.403	56.4884	7.67055	144.638	0.276921	67.6064	72.9916	1.34761	26.2882	133.619	-0.843025	62.7069	4.25451	11.82	2.83634
	79.4605	35.7539	58.7687	6.21043	12.7309	19.6344	107.214	-7.34401	13.239	68.6346	1.91352	14.278	79.4508	11.3874	40.102	151.358	-0.321447	3.77393
	42.4096	46.2013	31.1308	5.86046	-0.352903	-11.9943	-23.9521	-25.5076	71.8065	52.1935	34.1831	10.4629	130.385	27.6147	71.6106	139.07	2.13926	31.7112
	69.3493	40.8881	29.9903	123.628	43.0095	20.4161	144.56	3.11221	30.0078	70.894	7.19543	6.26151	152.923	54.3931	69.5265	143.127	17.9208	-2.51708
	54.9221	43.8108	33.0591	115.107	26.2688	-7.23742	220.298	0.720105	11.3823	73.1584	117.08	-6.13306	100.379	39.0625	34.4826	-1.27232	16.3285	25.2104
	33.834	38.8017	37.4782	-6.45614	-3.84929	6.11173	203	57.124	22.8543	55.7751	57.2536	38.4137	116.269	49.3893	46.3387	139.22	8.6796	17.7895
	41.1383	32.4015	51.9597	89.1758	-6.3465	24.1939	15.3031	68.8988	171.136	44.288	12.5737	-6.32007	78.776	23.6269	34.0215	132.685	75.8087	29.5294
	45.5707	42.0631	46.3441	104.661	10.5813	10.5842	-17.5776	25.8263	22.7595	39.797	57.3596	10.6157	147.856	47.237	72.4747	105.415	0.903841	-3.2661
	63.7514	24.693	44.9788	-11.7599	0.228451	6.53637	-6.31599	17.065	69.317	40.4057	21.9164	0.158222	100.067	9.23216	30.6469	123.514	11.6422	1.40125
	90.1872	26.401	42.1964	89.7564	2.82003	34.5204	160.856	-43.8006	2.72621	34.3312	23.3198	36.0017	135.296	10.6065	40.2434	117.393	9.2343	27.2526
	57.0521	31.5271	62.6171	135.143	-13.3081	26.1157	27.2496	9.21298	133.676	43.6237	-36.6178	6.0907	167.713	30.1221	36.1483	140.533	44.6935	24.0495
	60.1016	26.7722	34.4794	140.895	-6.63998	21.1556	189.614	-30.1535	51.4009	20.5302	-19.2516	18.6746	125.378	49.3621	69.3747	105.32	17.2497	29.5325
	55.3096	40.6289	53.5659	129.596	-1.55089	5.38015	133.552	-11.333	31.5241	47.5589	40.1551	34.8726	99.4278	43.5377	25.9392	144.807	10.0862	34.001
	62.1987	32.6305	10.4155	120.66	2.50954	-2.99477	102.377	17.9154	11.9671	80.061	-3.37505	-20.7277	108.808	41.2714	52.479	118.609	11.6034	27.8146
	134.829	39.5259	40.8807	115.563	41.4918	8.32124	65.3808	-1.64988	21.4851	50.3032	31.5055	25.4685	98.6946	42.3971	33.6093	137.166	49.2964	-6.01633
	47.3921	31.6578	37.9484	98.7639	34.8705	34.0676	127.694	29.7548	98.6916	56.0063	24.4116	25.4037	133.591	57.3573	75.8315	-4.70978	1.19273	22.6034
	92.9565	43.0175	12.6094	154.828	24.8447	14.7553	135.374	-50.966	86.4394	75.1578	31.7309	1.1784	117.193	5.30329	26.4372	109.262	33.3214	32.2028
	55.2487	48.9689	41.1275	74.0642	14.3462	-0.0257617	265.079	44.8387	108.005	29.4998	-0.300155	6.09046	133.117	31.2361	40.0353	0.280569	11.383	31.8721
	67.6823	29.2192	28.6472	115.577	53.1723	6.78967	208.603	18.4366	57.4091	80.6883	-2.50274	3.67011	99.2221	92.2691	27.8703	129.229	37.7145	31.1105
	202.858	20.337	44.3659	5.92684	39.6225	36.5586	256.493	-51.6249	-2.84596	40.0669	28.0743	28.4217	70.5494	111.972	77.1822	16.8161	63.0675	26.6171
	95.6552	39.8026	-3.09909	13.2671	30.8097	29.4711	167.242	-22.919	2.67236	78.1308	37.7237	0.489187	48.6249	8.87334	78.0343	59.4056	4.6869	23.2265
	202.566	37.4911	-13.2387	153.752	6.42161	30.566	156.045	3.956	97.7015	44.7864	-14.2606	29.4002	77.7698	-1.04616	75.6592	94.9992	3.84405	-2.70893
	153.516	32.7983	0.798999	123.13	46.103	4.56475	33.1144	-13.0325	122.631	84.5619	18.4259	51.0522	107.733	110.708	91.8473	-6.95327	37.7451	3.45953
	222.873	24.1889	12.0301	111.312	7.63163	15.3309	21.4954	27.6844	23.9171	27.8386	44.8635	30.4472	52.2772	70.1717	46.721	117.587	44.5799	-4.26234
	279.238	34.5694	66.5308	103.346	14.4614	24.9678	32.694	-4.61394	93.3605	41.1274	35.6942	12.4954	75.6285	77.3995	48.6635	93.804	31.045	1.79551
	94.0301	63.854	-18.368	-3.2275	29.2843	20.1782	119.897	-15.887	71.8619	90.3442	35.2734	0.861235	85.9126	-4.84922	71.7988	59.5152	39.7443	-0.889153
	147.191	63.854	85.4796	-1.76442	49.8134	2.8315	68.2357	-12.6331	-10.2459	61.8746	48.5296	15.9976	76.0246	121.66	93.9362	113.735	-6.92222	1.20034
	200.056	48.944	235.265	110.139	-10.2553	20.6781	155.514	7.16407	10.5551	52.5534	43.7291	28.6154	61.053	65.5227	32.8017	102.003	45.0245	0.0123417
	156.369	39.5278	51.3054	59.2251	40.5057	36.6406	252.595	19.4737	39.753	43.2601	39.2151	36.7611	59.3934	109.568	26.4034	83.3615	31.8054	-0.167308
	129.18	47.4526	165.541	62.6287	-13.3753	-2.58091	172.553	32.3565	25.9792	37.4196	-29.2658	10.8355	9.87466	94.4172	73.6212	-2.35954	36.1797	-1.75503
	185.684	42.1075	55.7406	127.474	-1.23157	-2.40613	274.564	40.2092	23.8118	17.7177	59.5959	10.3217	44.5135	30.6707	33.4237	74.1842	51.8428	-0.982227
	232.156	60.1227	128.899	198.079	46.9414	9.47307	-0.647666	25.3436	61.41	151.504	-23.5838	2.36296	74.4644	-26.3257	56.3072	105.682	38.8613	-1.05264
	37.7944	54.2443	61.2183	1.1307	-34.7186	21.343	157.001	73.5103	117.297	128.926	42.913	-16.6189	65.6513	115.872	67.9915	79.1783	3.44756	3.39651
	115.141	36.5952	160.94	91.3206	-8.33466	8.20197	154.698	-32.1746	-21.9103	71.5434	8.87573	-7.45234	64.6658	85.9815	17.9902	1.94451	41.9992	-0.551442
	67.3793	44.3845	160.378	7.5972	24.7591	14.1859	28.6176	26.6244	14.315	67.4322	54.6522	12.2264	80.6865	100.391	96.2171	102.016	43.0333	-6.29023
	32.1843	40.0764	-11.8658	29.8062	-14.698	-4.03032	47.7797	15.8243	8.95617	2.86636	63.7437	-10.4102	91.9355	16.8401	77.501	81.7723	-0.397188	-0.464958
	153.074	55.1889	7.62929	128.709	17.1026	24.3532	15.2032	25.4293	135.864	176.941	-25.6375	8.18884	81.0764	99.4815	40.3179	102.86	28.9023	-0.121254
	135.938	32.5861	211.462	115.314	-4.59996	9.76435	149.805	6.4392	147.332	70.4773	30.5996	-4.16507	61.6763	54.1813	112.201	89.2259	50.4587	1.6283
	174.048	32.5861	78.2486	159.34	31.9435	33.3689	63.0958	35.4272	17.0961	51.7387	57.0338	3.09603	76.7349	88.6567	69.6073	124.819	-9.29179	0.565877
	143.109	32.1137	60.8474	72.5482	-4.22183	33.9932	70.8359	21.0778	76.4191	4.77353	56.8271	2.40518	112.047	60.7726	83.5581	-11.669	52.3655	27.2558
	86.4659	31.6818	18.5892	134.05	39.2697	9.97143	43.5385	40.186	2.32355	20.5552	56.9755	7.5849	77.6455	81.692	66.8665	14.677	31.5061	0.17184
	109.517	34.3889	27.8423	-8.2202	52.5046	-10.1287	70.9805	-33.0531	2.97614	17.1396	-12.8728	19.3773	94.3209	45.8596	46.0617	96.9741	50.4299	-0.834944
	105.098	40.2452	6.6719	-6.43122	6.3078	2.61664	62.112	1.11949	-21.5791	98.0422	24.6627	11.4772	82.5052	57.2793	48.3162	98.8209	145.306	3.34592
	-11.1768	37.5586	51.3098	143.688	1.61431	27.0094	360.422	-2.29818	-53.5496	57.6983	35.457	6.91683	75.0854	53.8	83.4138	0.3691	65.9288	0.197731
	1.45985	38.9203	-15.1392	97.8626	-3.28184	11.7576	66.6977	59.9646	71.1642	49.7887	-29.1334	-1.73196	112.115	37.283	97.4296	72.621	88.9304	-3.27152
	-1.42108	40.1376	45.2795	70.8512	3.19488	3.30941	55.5439	49.7778	-91.9509	-7.26288	42.2671	13.8775	108.466	61.8827	45.0135	90.7264	88.2768	3.84558
	-5.01094	35.2939	36.5452	-15.4053	23.948	18.8234	149.154	65.3531	51.7383	37.7402	9.49577	-2.40202	111.576	39.5756	96.3567	71.5228	122.75	1.57335
	96.029	36.1718	-0.760795	136.049	55.2844	24.7558	97.9175	10.6294	69.2086	69.5539	50.2228	-1.57072	64.1094	44.2841	67.5884	79.5196	138.092	-0.530922
	77.5756	36.4025	4.58115	73.2093	9.40987	1.6972	168.248	36.1916	187.502	50.3363	23.5986	15.0088	120.817	50.9669	43.0936	89.0059	18.7213	-2.97297
	90.3015	44.5788	81.8837	59.5391	66.4849	-16.9679	108.784	28.0974	112.438	76.4203	1.92751	3.54293	108.155	41.7464	84.2411	-5.99042	-12.6979	-5.54097
	68.8873	32.5953	1.39767	121.143	53.8961	17.1531	98.766	45.6045	-67.6502	52.939	47.1317	14.3968	80.2989	71.0109	78.7292	98.9837	89.3944	1.86348
	145.123	35.1474	73.5682	120.33	0.0769723	14.1629	32.8774	2.72989	10.1115	92.323	-13.2554	44.2256	89.9504	46.8763	4.03993	104.034	67.2966	-1.93013
	96.7603	32.8392	43.533	116.213	4.60952	20.2873	43.9829	57.4655	-24.562	23.9581	34.5392	8.44387	90.1827	44.226	63.3753	-11.018	150.676	1.57931
	72.4177	17.5881	64.0005	-2.16535	60.2995	14.9986	62.9921	47.532	5.6174	34.5298	46.6478	16.9375	71.9231	63.121	111.618	92.4754	125.154	2.13977
	111.861	36.5395	49.3412	104.896	14.5763	0.952796	65.4332	75.1332	47.2558	81.4827	21.7673	-0.876819	74.2964	61.8333	61.8539	95.391	-3.77863	2.46898
	101.168	38.8961	86.4972	76.5857	43.5157	30.3829	82.7624	66.3763	71.088	79.0809	6.16841	6.68978	110.43	57.2285	89.109	98.9822	50.0817	20.9818
	93.9661	43.4056	18.5166	81.0363	44.3429	12.8201	6.74336	44.9364	0.816205	55.3098	35.1305	7.46261	91.9664	44.8073	81.977	1.5291	18.1145	28.9426
	73.9565	42.5907	47.4969	156.98	46.8657	14.8573	28.4647	50.1496	31.971	91.4213	11.0167	1.79458	84.5334	33.9724	67.9722	79.2647	-8.56916	-1.48097
	87.9888	45.6954	-15.9334	136.734	-1.63274	1.13563	134.999	16.6995	23.3007	64.2521	18.0768	60.1414	71.6877	59.661	106.872	110.548	4.93835	0.856395
	114.222	26.7607	51.8533	279.962	9.72751	23.5177	134.693	35.2582	59.206	152.585	-9.26881	22.0358	119.658	33.3282	136.863	198.934	55.7963	125.272
	97.9963	83.2591	74.2455	3.30997	48.3771	4.22246	-38.2917	16.5168	-27.6024	145.749	32.3665	-32.2026	62.5248	40.0854	40.9356	124.745	80.7018	71.0383
	75.2603	33.7682	-2.5657	104.227	134.859	43.2951	46.4668	54.7569	108.174	143.67	-7.67524	3.71801	153.432	94.8085	-16.4419	278.34	-10.6674	57.3865
	40.9643	89.8871	74.3324	138.202	140.553	22.7815	156.498	44.2083	83.9647	119.919	14.2131	33.7175	116.157	71.9469	20.5554	1.57342	141.594	52.6
	50.721	57.5502	-12.5462	434.309	14.9319	8.13892	105.387	10.7299	72.1426	124.913	9.07792	34.8511	148.464	86.8246	143.512	-1.984	-1.34303	45.6176
	85.9282	56.2565	15.0939	177.731	46.8903	40.5994	180.203	24.7866	16.957	144.924	1.49324	26.803	113.801	63.8103	104.341	155.55	-46.9041	73.0702
	51.992	53.9867	7.13543	135.218	67.851	25.8663	142.71	13.4146	35.8882	-1.81598	-0.790641	5.0511	129.898	90.7336	126.752	171.52	57.7287	-0.727457
	55.7345	70.8941	55.2734	175.163	109.908	32.4046	-21.3736	-1.03332	116.734	114.711	-2.81088	58.4364	137.394	64.1665	128.234	69.6866	10.5751	1.84603
	127.784	3.0827	94.0736	79.5384	-22.9253	44.5147	77.3919	16.3492	56.2278	154.747	-2.70844	40.1144	121.669	118.978	8.55972	158.38	57.1998	54.7651
	74.7328	17.6938	43.0952	81.6239	21.4984	6.0714	178.101	-17.9347	54.5338	92.8068	13.574	34.0696	121.245	99.7534	125.848	129.987	52.1893	27.7819
	124.365	19.3332	26.4619	195.031	63.0122	36.7601	111.321	78.639	41.1282	17.6622	-5.95768	57.9886	121.061	79.2683	63.9443	129.295	67.5127	74.6954
	66.2061	35.6761	49.4557	166.693	126.547	27.5922	254.458	-10.5892	37.5709	168.475	30.5262	68.5048	130.468	61.9096	99.1922	4.64928	1.43272	38.0077
	128.207	0.308506	83.3402	263.468	-0.233395	-0.340273	108.857	-20.2995	77.7468	16.0114	-10.0713	41.7941	138.291	46.9646	-6.10736	171.68	-0.959085	-2.02668
	87.1332	6.12552	68.5743	137.622	104.498	24.6079	121.494	24.0182	-5.21046	120.517	12.0207	52.3617	53.7149	61.4712	31.0093	139.712	52.2423	46.8785
	57.758	30.6934	-10.2784	136.915	92.1284	10.5876	152.738	21.9009	1.81775	126.865	22.132	0.650854	39.848	18.949	157.796	248.332	53.9106	55.6165
	77.2826	18.9272	-29.7711	95.1357	112.605	28.5147	113.192	10.4585	15.1701	41.0994	32.5612	8.27825	129.905	38.9385	115.745	-7.49296	-2.29821	47.945
	139.708	-14.1951	-11.4006	129.327	6.72056	31.7113	120.426	25.081	-17.9272	280.023	27.1123	63.6912	142.338	53.0315	65.8995	122.386	-5.16841	8.49762
	65.6942	16.7588	17.7149	98.8658	83.7971	24.9532	17.9253	-30.6365	90.341	186.966	14.6486	55.7979	76.8175	51.955	197.636	159.52	52.0839	55.4226
	193.607	17.5483	-32.0625	35.4296	-76.6195	37.3892	11.615	-28.9468	4.19208	218.407	16.0435	39.7883	69.0614	54.3638	135.229	7.2816	55.1137	2.01567
	95.1951	19.2878	89.7834	276.802	32.0762	26.7283	115.792	-39.151	0.683383	67.7645	4.36937	82.0405	135.526	34.886	48.2945	2.89832	-3.35894	-3.89885
	117.677	74.7263	96.3979	-112.442	13.9378	6.75844	71.7963	6.99643	26.6632	38.5159	7.05044	-4.16888	71.9979	9.41372	72.8832	157.894	55.1531	3.89659
	68.4165	-13.4354	-0.825885	91.9583	87.0885	38.4211	132.672	9.60504	-27.5978	194.165	15.8353	-0.00588638	134.363	66.7451	-3.23758	277.98	-7.95296	39.294
	177.145	41.4772	-4.35356	178.595	16.4252	15.3487	117.318	57.0551	61.033	108.894	9.18308	69.0906	120.581	50.1193	127.633	3.4313	43.5828	53.4614
	93.6616	29.9979	-33.8439	152.862	-1.07546	19.0457	95.4316	-29.7117	75.9458	142.445	7.82496	-4.95879	86.8361	81.7521	110.201	121.051	17.97	55.9876
	155.153	35.2868	58.1488	53.1528	102.729	39.5718	112.624	-54.8612	91.3005	109.565	23.1685	39.3327	134.292	95.5222	9.60592	-0.813665	46.6415	4.97391
	132.299	-8.68194	41.0655	19.2679	89.426	44.3578	159.485	13.1857	51.7574	133.983	13.8692	55.7359	125.103	-9.48013	57.783	142.734	0.382661	70.3805
	137.176	50.6469	64.6124	152.879	-30.5559	41.5349	131.671	23.1829	29.6868	149.168	20.4565	87.2196	107.007	-15.3943	104.951	142.293	49.345	53.5747
	140.638	58.0541	17.0478	164.283	19.1865	42.8291	152.469	41.831	43.6767	226.201	25.3574	85.7662	98.6795	11.8776	99.7034	114.458	40.0353	32.4853
	103.916	-24.1167	50.5874	35.8737	9.39069	48.1868	69.2896	14.5479	14.8518	161.848	7.80263	41.4179	87.0221	-13.8272	113.951	-5.4381	64.1036	0.00425575
	156.407	-2.86211	60.4431	209.855	-0.304534	1.05288	-4.99842	11.0149	-3.87436	256.372	8.48993	45.4554	141.12	49.7218	17.949	107.36	4.30731	3.15382
	66.87	-33.4809	38.7308	281.049	-19.5887	1.65993	-7.6835	-0.529422	68.3243	-2.66341	6.77837	29.5057	127.6	8.6935	-4.70834	161.758	58.7908	15.4648
	68.2668	-24.8369	34.0232	260.512	90.0904	6.4396	169.295	17.023	56.7355	146.342	12.5465	8.52904	130.605	3.33832	132.729	280.829	52.1211	57.591
	96.7561	-7.02374	52.6354	152.978	68.032	52.3984	152.82	21.2489	0.314255	150.544	4.03084	45.0609	123.343	65.3588	106.609	161.938	3.64326	53.1211
	64.8095	12.1151	50.7007	-1.65187	61.453	34.5184	173.014	16.0307	76.7929	151.905	40.1225	-2.14393	126.316	5.79717	-0.193927	238.666	67.684	7.38966
	100.568	58.3928	114.329	49.8028	17.9117	-5.16353	212.78	45.9235	90.8568	138.534	15.4687	26.1774	85.4042	5.74537	10.2224	0.350616	54.9707	72.0859
	151.888	27.5566	34.971	64.0304	38.5266	26.9145	56.6999	41.1117	67.3866	231.111	7.97612	72.4874	98.1375	4.20297	50.727	4.19084	41.7433	38.6209
	82.9843	21.2286	67.3333	211.743	-11.3741	38.5803	174.812	4.73801	9.99301	183.494	7.94361	45.4132	122.153	88.0136	100.905	143.174	-0.650612	9.49592
	188.636	39.4653	78.8158	99.3222	-11.4705	10.0973	151.566	18.392	3.41911	14.6519	17.2214	5.18339	123.103	57.052	104.65	158.548	60.7385	50.0207
	140.16	117.788	107.611	229.756	74.495	20.3418	103.481	39.05	60.3231	187.877	26.8711	40.761	151.57	-2.82381	79.961	164.663	60.267	65.2344
	138.797	27.0204	19.6381	123.178	3.25582	12.1915	123.111	32.6876	24.2049	171.609	1.92549	34.3808	108.774	2.33207	83.9019	148.959	-1.7123	57.7103
	29.4491	34.0475	25.066	172.508	46.2242	11.4648	162.359	18.9785	79.2925	157.401	6.27157	31.3888	127.907	3.30261	1.9258	135.928	3.7009	0.786612
	168.554	-16.4502	31.08	264.63	31.195	35.5196	77.1929	13.9139	19.5039	203.522	14.8376	26.3801	36.8116	-2.20138	67.793	-1.67027	58.4909	46.7077
	71.5167	-22.2439	27.5433	217.982	20.3356	34.4582	232.433	10.9096	13.7675	200.665	8.18396	10.8141	97.0848	-12.1292	-4.88781	-4.014	44.422	22.4179
	120.346	-14.4463	29.2545	141.119	68.6839	31.435	77.4238	-39.458	-2.26914	206.688	-10.8096	37.2552	85.5951	103.406	5.44293	145.359	34.0725	73.2686
	50.5069	75.3599	39.5605	-0.327379	5.76251	-13.9117	89.6001	18.1694	42.5615	272.559	23.8667	36.1069	110.648	71.5789	-0.747239	161.823	64.8938	44.7287
	142.181	-35.8774	68.1163	64.1355	-4.98503	-1.8904	62.6225	49.5918	38.3976	167.757	24.2618	55.9136	115.759	122.1	70.4532	1.13265	0.196915	52.8824
	24.8911	76.5694	31.9911	207.765	20.0751	38.3925	-14.7969	14.8149	10.1256	151.303	14.0365	2.16257	112.105	-8.10484	18.8819	-0.899217	-0.0948687	45.8081
	5.88222	6.27438	43.4273	76.0939	-2.65857	12.2771	-33.4107	27.6861	61.5553	56.2418	35.7133	29.2196	116.73	11.4485	15.001	4.82356	32.6746	-3.00308
	44.8787	-53.2256	57.4807	97.0135	37.4123	6.07563	85.9319	7.02573	-0.05734	211.423	13.6846	42.6851	159.375	4.59127	23.8649	6.52267	46.7532	2.35614
	6.11218	36.3788	29.0323	111.897	35.288	40.5622	131.377	58.2011	105.497	177.948	3.03945	39.5256	84.7749	99.708	41.3001	123.158	74.1288	69.5731
	107.258	-16.7634	60.2088	145.452	23.0781	46.8182	110.114	40.1524	98.1693	223.329	20.204	-4.18305	107.614	-19.4279	87.4889	28.5426	43.692	0.618234
	79.733	-0.368707	13.3412	134.893	66.1366	37.7872	118.699	61.9157	88.4885	85.9879	2.56622	49.8418	117.277	6.10734	96.6419	128.305	54.1703	6.26799
	118.713	-0.901464	24.8776	119.268	42.588	24.1212	96.4599	35.2943	45.3736	170.397	16.4693	1.89582	115.137	-19.2938	107.742	117.383	53.9192	8.41838
	62.9881	3.52671	29.0161	125.301	39.1738	9.54402	83.4226	77.3962	99.1356	22.216	29.3161	10.8512	127.848	-0.0744554	-2.13851	143.726	2.78614	67.3423
	96.1792	-6.68235	56.4904	240.099	24.2569	45.6844	120.361	-14.1312	71.5414	-11.7307	28.3232	40.7327	61.2939	-23.0543	95.2374	175.284	55.5819	31.8402
	104.034	48.4386	58.6903	15.1705	43.9339	31.6874	21.3411	40.7834	58.5087	196.068	5.26768	53.7415	108.389	-14.631	89.2888	172.582	62.5565	2.01241
	64.9146	16.0146	52.0873	60.0258	45.8349	27.9237	127.843	51.6885	5.05474	180.733	3.20448	4.0993	147.892	9.49623	95.8004	2.48823	54.4888	44.9941
	54.6284	37.5564	37.6644	137.136	51.8284	41.7664	59.6109	59.5738	43.2782	3.21122	16.6079	57.1125	147.002	103.107	103.632	-3.71618	-2.06878	48.0664
	327.491	9.79112	3.6059	34.4104	55.6805	19.8597	60.1883	30.7718	68.2765	224.402	-0.686962	74.7671	122.896	83.947	91.3257	1.5803	2.51169	69.4006
	158.017	4.51156	44.8428	164.455	28.9568	28.7915	127.073	118.046	24.6457	138.655	6.48575	17.4003	89.1323	13.5709	16.93	148.104	60.6584	63.2081
	172.826	31.6424	92.2852	132.961	-1.22783	-48.0313	-20.2929	18.9716	-22.3661	114.375	0.550879	33.5761	154.065	11.5695	-17.185	16.3606	52.2018	71.3763
	77.4727	50.7008	85.5548	84.7598	57.4839	12.8785	-11.6224	-11.821	41.0667	106.023	10.6045	36.0312	103.247	5.93935	-4.6836	119.152	-2.57578	-35.0101
	121.035	4.14515	8.88224	126.159	92.3816	17.4382	-21.7042	-9.82926	34.5146	167.378	15.1697	6.90822	82.3568	-6.41773	3.91599	6.78713	3.08022	35.0418
	173.325	9.85606	95.7791	81.1048	70.5628	2.51409	143.322	-2.957	51.6227	129.688	3.39216	-9.07456	45.8667	74.602	10.6911	-1.36083	39.246	38.0022
	127.17	36.9751	18.8703	204.511	3.93174	16.1893	113.249	8.74678	69.1228	187.307	5.75099	38.5772	88.3537	39.3369	66.3812	193.339	119.226	35.3523
	95.6755	23.9521	50.9787	66.5754	-1.96181	12.5309	183.8	-7.55254	23.8844	179.068	88.8277	72.7411	80.2934	24.4137	-6.15397	167.887	145.71	59.3272
	173.095	16.1007	46.0279	98.419	15.2014	19.3568	217.249	1.39003	-28.2927	60.848	22.3192	38.5049	72.3198	15.9928	39.0813	173.208	143.423	12.0027
	283.195	69.2701	21.441	52.204	24.3905	2.67922	214.708	-36.7829	50.6654	69.1403	10.1124	22.6876	3.53937	48.5881	68.6589	172.515	113.425	47.404
	260.403	108.581	5.1678	67.6855	37.5805	1.39341	131.667	18.4246	45.6545	89.0368	13.7291	61.2523	435.104	66.8117	2.74021	194.44	114.276	36.9782
	99.1435	109.333	82.2557	163.619	5.46211	16.6828	153.881	-11.9209	20.5366	2.84205	0.481549	7.75082	7.57061	43.3894	59.9749	6.29469	161.656	42.5386
	261.001	73.5538	13.9597	69.2476	12.3701	-8.43783	64.6394	79.3993	3.4485	226.605	5.01395	47.2249	79.1768	24.0248	-1.63477	170.656	122.478	39.2833
	108.799	-2.47341	11.2898	133.632	83.0708	19.8635	170.763	-21.9315	7.58248	76.3002	-0.268677	40.4851	88.387	2.16793	18.9038	169.611	5.19446	42.4785
	129.197	56.5342	29.6468	144.159	-0.3156	15.4177	98.3176	46.5047	55.6312	13.6647	10.1073	3.7863	60.1025	30.8401	54.0888	168.892	-4.42065	44.3063
	57.6971	58.6618	22.0486	58.4838	1.46874	12.8316	83.0549	34.234	21.4689	-2.62343	9.01493	35.1027	73.5211	55.9622	12.6085	166.333	164.69	37.1476
	175.335	18.4408	52.1353	97.1722	-14.6303	19.8804	163.303	13.055	-2.44535	-8.76804	65.7657	15.0922	65.769	44.2331	12.1252	160.621	145.131	37.0086
	108.691	20.5863	73.5639	56.5733	44.7351	16.2189	69.3923	22.6687	-16.3496	138.944	13.7715	58.4081	72.027	-17.3705	32.1236	167.556	14.0021	49.2834
	280.162	3.13047	53.8004	112.896	46.3828	15.1241	150.468	2.39075	23.2681	120.626	-1.89475	0.890918	64.7768	37.4742	32.1655	159.584	163.411	23.9835
	89.1006	18.757	41.7944	191.448	30.763	17.4373	102.464	58.4685	57.5033	89.3812	11.1698	39.2516	71.7911	72.0965	56.2585	157.883	118.575	24.4957
	180.919	15.6524	18.8778	91.8392	58.5459	11.0415	-22.2427	28.8857	27.3859	125.932	-6.0043	39.0182	18.8092	11.4153	20.1751	126.602	164.537	30.9011
	104.165	32.4375	72.6624	51.6552	37.163	13.7757	-73.099	-1.7455	6.23064	134.806	25.2041	36.9756	-3.06543	53.5326	8.37382	-1.94724	133.455	38.1524
	12.498	34.1068	54.298	74.5786	17.0461	15.2106	109.986	7.86984	-26.5404	-0.883345	-6.32347	-2.42942	31.1717	94.9146	11.7315	166.508	-3.78819	11.8728
	146.172	153.483	44.9124	88.9371	24.6059	18.1051	-12.7352	57.2197	5.34959	212.901	3.79222	24.5393	26.6507	67.5189	67.2469	135.445	106.454	-7.88734
	100.786	4.64241	28.2629	49.0162	10.7657	-3.10689	9.69	16.6495	-11.3043	166.647	-0.776313	84.3444	107.249	81.0336	-4.19014	-0.932078	57.2581	-3.45798
	122.306	-67.7498	22.184	54.556	1.38599	25.7054	-40.693	-34.507	71.3528	57.4996	25.1573	-4.31281	20.0013	21.0766	-19.552	156.077	172.88	54.305
	34.6753	19.367	-22.755	49.4457	20.7912	17.6393	189.04	3.63278	22.0229	22.3058	18.9805	37.6144	258.485	77.2864	10.0548	0.681702	148.713	48.513
	158.687	69.7987	54.7414	22.9954	5.69948	-2.08903	-34.053	32.387	30.0255	167.805	29.4128	50.2703	63.0659	87.2331	58.2801	6.61315	162.702	-1.90686
	58.7951	21.092	63.2006	47.8198	55.6355	6.54918	-85.6157	-31.5498	106.617	19.5729	14.8886	39.1767	175.602	82.6443	28.2044	146.106	128.184	-2.58622
	90.4301	148.938	52.3082	98.2318	12.3663	6.56785	32.5604	71.7057	56.3969	21.5773	15.4852	4.84209	26.1768	48.6933	-11.2994	1.60084	116.396	30.0009
	56.4323	51.4709	4.1889	91.7678	55.3617	1.85185	-46.8804	50.2078	-13.6759	186.601	-0.332487	-1.36792	51.1648	89.5435	38.4464	160.624	-6.67764	40.3889
	16.6801	31.0011	85.9565	53.5234	48.2202	10.2648	170.283	-57.7594	-26.3612	76.2777	-1.78482	52.3516	107.882	19.3786	53.8569	122.406	-2.24923	-1.11421
	115.541	9.64527	59.8314	69.1763	43.8626	18.6382	117.365	8.90248	30.9671	3.34762	-5.33039	-3.76339	61.297	70.1442	-19.3376	154.235	176.06	32.3772
	36.1068	54.3201	66.6942	100.847	25.3437	7.06499	-48.0333	69.3148	42.4706	87.1019	12.6911	36.5428	65.437	65.9327	2.09169	196.454	0.670143	39.2805
	232.06	36.5508	74.5535	76.5753	78.6185	-11.1266	62.6698	69.8911	60.8047	74.9393	-5.52894	53.8404	111.659	63.2254	27.9155	8.77943	-1.33252	39.0431
	77.8399	106.192	81.5568	104.766	52.0749	13.5818	177.024	64.102	57.5802	229.94	22.3043	29.9378	106.54	64.1543	31.0299	93.0295	-1.03188	52.9478
	46.2137	-2.58402	67.4939	104.539	9.5135	-2.46455	40.9006	91.644	41.4749	48.8322	18.7562	24.0753	112.76	60.6181	0.295539	159.208	153.917	52.2212
	90.9422	26.1034	16.5109	66.3569	-11.4845	20.613	176.85	8.09197	12.9285	139.54	5.66398	40.9917	55.0986	40.6311	49.5724	138.726	0.818806	42.0455
	40.5005	61.3174	97.2329	92.8444	37.1865	24.16	130.671	10.4979	40.3017	162.812	20.5221	24.9964	36.7409	66.2192	45.1774	112.496	122.068	31.3622
	30.9229	178.046	65.5274	55.0642	50.9622	1.23446	130.488	8.28825	-24.3858	136.432	8.23199	2.16482	93.6445	68.5496	5.45155	177.867	166.787	38.7899
	47.4097	-8.06152	45.1693	67.0218	1.33724	9.19425	105.697	-16.6436	-0.241186	10.741	19.8443	41.9398	38.0367	64.0468	43.1396	169.73	113.182	1.65649
	120.902	48.1957	12.6707	74.0871	52.7808	-6.28127	34.323	19.9979	32.0643	126.881	30.2299	24.3479	79.5654	68.1815	54.0719	4.68728	-2.93302	46.7007
	46.896	26.5295	98.6679	55.4835	65.2699	25.7292	83.887	52.5108	-1.90526	118.101	9.54018	34.3092	109.225	67.5489	45.1986	196.351	139.016	57.0844
	53.9062	16.6284	58.1561	57.8772	4.29144	6.58639	45.5219	-14.523	-10.2319	88.5537	30.3665	71.7414	36.2265	62.3715	55.9608	179.11	187.799	1.67689
	50.7504	5.1581	95.5195	-4.38594	-8.30806	-12.7872	88.1833	35.0732	-31.8982	120.98	5.76694	7.89793	64.1969	7.34052	21.8009	137.235	4.61159	43.5759
	4.61222	10.3046	28.8604	87.2527	45.9024	234.35	102.365	-47.9814	-26.23	114.424	-3.64461	56.1164	27.764	43.4162	38.5741	-2.01727	146.666	42.7269
	74.8109	40.3747	60.5321	5.96063	35.8978	136.769	66.4265	52.8264	64.1091	4.88171	-4.12365	36.4609	82.1803	-5.53844	22.7006	88.8429	6.78131	7.89492
	1.23092	103.982	57.5007	-0.31406	38.8971	308.85	164.91	-8.36922	73.453	0.0668463	23.4424	110.202	45.1219	4.00504	6.06614	4.69149	165.017	44.5619
	93.4173	62.1762	74.3965	117.973	14.5051	287.142	112.101	18.428	39.1227	124.068	7.66637	3.42134	19.7042	-1.43324	50.5402	172.06	-5.20323	33.7537
	85.6348	-5.91603	-9.3856	88.3263	44.679	3.6918	66.0317	32.4864	-41.1468	193.098	10.2137	-1.53187	74.5939	35.4713	50.8665	145.498	102.279	76.5364
	149.07	-24.6316	46.0517	90.4834	-12.7891	130.556	272.398	81.1349	-11.1044	169.774	29.5425	49.7236	301.254	85.1564	48.7534	130.953	167.173	76.7727
	32.7005	103.649	62.5957	-9.08606	43.112	-22.8195	197.65	31.2701	44.0206	140.253	23.7579	0.121209	12.1909	40.6849	47.2265	21.1254	168.102	62.7338
	49.694	62.0997	94.3352	88.9436	40.4302	12.2357	136.655	63.3529	27.0309	132.604	12.3225	-10.2917	133.783	73.9412	58.223	182.752	126.86	72.2705
	41.9758	16.3157	-3.87867	1.12024	64.549	127.922	127.7	-12.4476	46.2893	113.971	25.9682	38.2355	464.049	44.623	23.0674	158.833	-0.0989059	1.92748
	88.843	-58.8334	77.737	0.717098	-8.73488	185.619	108.88	-1.69384	38.8024	85.3699	-6.0655	32.4125	58.373	68.5054	7.89992	124.937	36.1108	86.181
	17.1724	53.2973	17.274	-3.24961	30.5319	0.842389	189.259	-1.62494	37.4999	125.979	-8.03955	36.1127	3.75162	22.4182	63.3963	120.553	108.085	-0.536616
	97.7878	9.72016	6.1218	68.0111	49.516	-25.8419	27.7057	39.8634	52.6631	64.2981	-0.704047	33.4778	340.625	62.6699	9.23155	153.876	158.935	64.3384
	116.232	21.9029	90.8368	41.6514	15.3734	136.439	-17.2063	40.1851	22.4176	55.2616	-2.83067	43.5675	98.6176	64.4591	-13.611	108.61	2.31695	84.8327
	181.85	16.2969	59.4047	179.748	63.372	37.8122	201.62	36.8549	53.2463	84.8782	22.4142		55.0916	72.8864	40.68	130.803	56.5256	69.7335
	86.031	64.1711	-55.8105	148.096	34.9259	67.0979	87.2914	19.6694	88.8031	203.812	21.0909		28.4755	96.9714	46.4466	3.74074	95.1968	90.7706
	28.6157	4.87859	30.3946	164.65	15.1284	279.664		-65.7353	-7.55518	130.1	-0.951354		396.975	81.78	2.0283	125.139	125.483	61.9107
				93.5242	-9.39171	314.848		28.7654			-4.34914		32.14	72.9488			1.99949	63.1522
				90.4048	-2.26344						11.2319		84.7697	20.323			-0.00531394
					38.6754									19.8607			151.444
														81.7007			153.244
														84.8172
														69.6098
														51.0144
Number	179	179	179	181	182	180	178	180	179	179	181	176	181	186	179	179	183	180
Mean	100	32.9664	45.0208	100	29.5797	27.0651	100	18.3218	37.2204	100	15.9776	25.5423	100	46.8841	52.3219	100	54.7301	28.2002
Standard deviation	60.8335	34.1933	40.5336	71.0963	33.5633	51.4891	76.6779	32.444	43.7652	67.417	20.9434	24.5558	62.9009	34.7512	40.6026	70.4567	55.4441	27.3544
SEM	4.54691	2.55573	3.02962	5.28455	2.48788	3.83777	5.74725	2.41823	3.27116	5.03899	1.55671	1.85096	4.67539	2.54808	3.03478	5.26618	4.09855	2.03888
Statistical Analysis (One-way ANOVA)
Table Analyzed	Normalized CEP90
Data sets analyzed	A-C						Number of families	1
							Number of comparisons per family	2
ANOVA summary							Alpha	0.05
F	105.3
P value	<0,0001						Dunnett's multiple comparisons test	Mean Diff,	95,00% CI of diff,	Below threshold?	Summary	Adjusted P Value	A-?
P value summary	****						Ctrl vs. Si MNR	67.03	56,11 to 77,96	Yes	****	<0,0001	B	Si MNR
Significant diff. among means (P < 0.05)?	Yes						Ctrl vs. Si OFD1	54.98	44,05 to 65,90	Yes	****	<0,0001	C	Si OFD1
R squared	0.2828
							Test details	Mean 1	Mean 2	Mean Diff,	SE of diff,	n1	n2	q	DF
Brown-Forsythe test							Ctrl vs. Si MNR	100	32.97	67.03	4.925	179	179	13.61	534
F (DFn, DFd)	23,06 (2, 534)						Ctrl vs. Si OFD1	100	45.02	54.98	4.925	179	179	11.16	534
P value	<0,0001
P value summary	****
Are SDs significantly different (P < 0.05)?	Yes
Bartlett's test
Bartlett's statistic (corrected)	64.66
P value	<0,0001
P value summary	****
Are SDs significantly different (P < 0.05)?	Yes
ANOVA table	SS	DF	MS	F (DFn, DFd)	P value
Treatment (between columns)	457137	2	228569	F (2, 534) = 105,3	P<0,0001
Residual (within columns)	1159291	534	2171
Total	1616428	536
Data summary
Number of treatments (columns)	3
Number of values (total)	537
Table Analyzed	Normalized OFD1
Data sets analyzed	A-C						Number of families	1
							Number of comparisons per family	2
ANOVA summary							Alpha	0.05
F	105.5
P value	<0,0001						Dunnett's multiple comparisons test	Mean Diff,	95,00% CI of diff,	Below threshold?	Summary	Adjusted P Value	A-?
P value summary	****						Ctrl vs. Si MNR	70.42	57,79 to 83,05	Yes	****	<0,0001	B	Si MNR
Significant diff. among means (P < 0.05)?	Yes						Ctrl vs. Si OFD1	72.93	60,27 to 85,60	Yes	****	<0,0001	C	Si OFD1
R squared	0.2809
							Test details	Mean 1	Mean 2	Mean Diff,	SE of diff,	n1	n2	q	DF
Brown-Forsythe test							Ctrl vs. Si MNR	100	29.58	70.42	5.693	181	182	12.37	540
F (DFn, DFd)	28,79 (2, 540)						Ctrl vs. Si OFD1	100	27.07	72.93	5.709	181	180	12.78	540
P value	<0,0001
P value summary	****
Are SDs significantly different (P < 0.05)?	Yes
Bartlett's test
Bartlett's statistic (corrected)	94.6
P value	<0,0001
P value summary	****
Are SDs significantly different (P < 0.05)?	Yes
ANOVA table	SS	DF	MS	F (DFn, DFd)	P value
Treatment (between columns)	620399	2	310200	F (2, 540) = 105,5	P<0,0001
Residual (within columns)	1588292	540	2941
Total	2208691	542
Data summary
Number of treatments (columns)	3
Number of values (total)	543
Table Analyzed	Normalized FOPNL
Data sets analyzed	A-C						Number of families	1
							Number of comparisons per family	2
ANOVA summary							Alpha	0.05
F	111.1
P value	<0,0001						Dunnett's multiple comparisons test	Mean Diff,	95,00% CI of diff,	Below threshold?	Summary	Adjusted P Value	A-?
P value summary	****						Ctrl vs. Si MNR	81.68	68,97 to 94,39	Yes	****	<0,0001	B	Si MNR
Significant diff. among means (P < 0.05)?	Yes						Ctrl vs. Si OFD1	62.78	50,05 to 75,51	Yes	****	<0,0001	C	Si OFD1
R squared	0.2938
							Test details	Mean 1	Mean 2	Mean Diff,	SE of diff,	n1	n2	q	DF
Brown-Forsythe test							Ctrl vs. Si MNR	100	18.32	81.68	5.732	178	180	14.25	534
F (DFn, DFd)	55,14 (2, 534)						Ctrl vs. Si OFD1	100	37.22	62.78	5.74	178	179	10.94	534
P value	<0,0001
P value summary	****
Are SDs significantly different (P < 0.05)?	Yes
Bartlett's test
Bartlett's statistic (corrected)	137.1
P value	<0,0001
P value summary	****
Are SDs significantly different (P < 0.05)?	Yes
ANOVA table	SS	DF	MS	F (DFn, DFd)	P value
Treatment (between columns)	653322	2	326661	F (2, 534) = 111,1	P<0,0001
Residual (within columns)	1570028	534	2940
Total	2223350	536
Data summary
Number of treatments (columns)	3
Number of values (total)	537
Table Analyzed	Normalized MNR
Data sets analyzed	A-C						Number of families	1
							Number of comparisons per family	2
ANOVA summary							Alpha	0.05
F	203.3
P value	<0,0001						Dunnett's multiple comparisons test	Mean Diff,	95,00% CI of diff,	Below threshold?	Summary	Adjusted P Value	A-?
P value summary	****						Ctrl vs. Si MNR	84.02	73,93 to 94,12	Yes	****	<0,0001	B	Si MNR
Significant diff. among means (P < 0.05)?	Yes						Ctrl vs. Si OFD1	74.46	64,29 to 84,62	Yes	****	<0,0001	C	Si OFD1
R squared	0.4328
							Test details	Mean 1	Mean 2	Mean Diff,	SE of diff,	n1	n2	q	DF
Brown-Forsythe test							Ctrl vs. Si MNR	100	15.98	84.02	4.551	179	181	18.46	533
F (DFn, DFd)	143,1 (2, 533)						Ctrl vs. Si OFD1	100	25.54	74.46	4.583	179	176	16.25	533
P value	<0,0001
P value summary	****
Are SDs significantly different (P < 0.05)?	Yes
Bartlett's test
Bartlett's statistic (corrected)	298.5
P value	<0,0001
P value summary	****
Are SDs significantly different (P < 0.05)?	Yes
ANOVA table	SS	DF	MS	F (DFn, DFd)	P value
Treatment (between columns)	758023	2	379012	F (2, 533) = 203,3	P<0,0001
Residual (within columns)	993496	533	1864
Total	1751519	535
Data summary
Number of treatments (columns)	3
Number of values (total)	536
Table Analyzed	Normalized CEP83
Data sets analyzed	A-C						Number of families	1
							Number of comparisons per family	2
ANOVA summary							Alpha	0.05
F	68.62
P value	<0,0001						Dunnett's multiple comparisons test	Mean Diff,	95,00% CI of diff,	Below threshold?	Summary	Adjusted P Value	A-?
P value summary	****						Ctrl vs. Si MNR	53.12	42,10 to 64,13	Yes	****	<0,0001	B	Si MNR
Significant diff. among means (P < 0.05)?	Yes						Ctrl vs. Si OFD1	47.68	36,56 to 58,80	Yes	****	<0,0001	C	Si OFD1
R squared	0.2018
							Test details	Mean 1	Mean 2	Mean Diff,	SE of diff,	n1	n2	q	DF
Brown-Forsythe test							Ctrl vs. Si MNR	100	46.88	53.12	4.967	181	186	10.69	543
F (DFn, DFd)	3,982 (2, 543)						Ctrl vs. Si OFD1	100	52.32	47.68	5.015	181	179	9.507	543
P value	0.0192
P value summary	*
Are SDs significantly different (P < 0.05)?	Yes
Bartlett's test
Bartlett's statistic (corrected)	71.93
P value	<0,0001
P value summary	****
Are SDs significantly different (P < 0.05)?	Yes
ANOVA table	SS	DF	MS	F (DFn, DFd)	P value
Treatment (between columns)	310652	2	155326	F (2, 543) = 68,62	P<0,0001
Residual (within columns)	1229036	543	2263
Total	1539687	545
Data summary
Number of treatments (columns)	3
Number of values (total)	546
Table Analyzed	Normalized CEP164
Data sets analyzed	A-C						Number of families	1
							Number of comparisons per family	2
ANOVA summary							Alpha	0.05
F	80.85
P value	<0,0001						Dunnett's multiple comparisons test	Mean Diff,	95,00% CI of diff,	Below threshold?	Summary	Adjusted P Value	A-?
P value summary	****						Ctrl vs. Si MNR	45.27	32,66 to 57,88	Yes	****	<0,0001	B	Si MNR
Significant diff. among means (P < 0.05)?	Yes						Ctrl vs. Si OFD1	71.8	59,14 to 84,46	Yes	****	<0,0001	C	Si OFD1
R squared	0.2308
							Test details	Mean 1	Mean 2	Mean Diff,	SE of diff,	n1	n2	q	DF
Brown-Forsythe test							Ctrl vs. Si MNR	100	54.73	45.27	5.686	179	183	7.961	539
F (DFn, DFd)	45,93 (2, 539)						Ctrl vs. Si OFD1	100	28.2	71.8	5.71	179	180	12.58	539
P value	<0,0001
P value summary	****
Are SDs significantly different (P < 0.05)?	Yes
Bartlett's test
Bartlett's statistic (corrected)	140.6
P value	<0,0001
P value summary	****
Are SDs significantly different (P < 0.05)?	Yes
ANOVA table	SS	DF	MS	F (DFn, DFd)	P value
Treatment (between columns)	473092	2	236546	F (2, 539) = 80,85	P<0,0001
Residual (within columns)	1577034	539	2926
Total	2050126	541
Data summary
Number of treatments (columns)	3
Number of values (total)	542
