# Supplementary material for: The evolutionary conserved proteins CEP90, FOPNL, and OFD1 recruit centriolar distal appendage proteins to initiate their assembly
Source: PLoS Biol. 2022 Sep 7;20(9):e3001782. doi: 10.1371/journal.pbio.3001782 (PMC9484695; doi:10.1371/journal.pbio.3001782)
Supplement: S12 Data — All raw data are included. Data corresponding with S8B Fig. (XLSX) [file pbio.3001782.s023.xlsx]

## Sheet: Figure S8B
Percentage of ciliated cells per field
Field	Ctrl	siFOPNL #1	siFOPNL #2	siCEP90 #1	siCEP90 #2
1	0.727273	0.179487	0.142857	0.068966	0.363636
2	0.5625	0.117647	0.333333	0.103448	0.178571
3	0.648649	0.235294	0.35	0	0.076923
4	0.733333	0.133333	0.217391	0.4	0.269231
5	0.787879	0.147059	0.176471	0.151515	0.214286
6	0.708333	0.333333	0.151515	0.157895	0.179487
7	0.625	0.285714	0.133333	0.121951	0.241379
8	0.6	0.309524	0.2	0.037037	0.181818
9	0.818182	0.267857	0.041667	0.153846	0.28125
10	0.466667	0.083333	0.074074	0.034483	0.076923
11	0.615385	0.09375	0.153846	0.129032	0.033333
12	0.571429	0.222222	0.083333	0.088235	0.058824
13	0.869565	0.266667	0.157895	0.15	0.177112
14	0.628571	0.25	0.206897	0.052632
15	0.668508	0.244444	0.153846	0.212121
Number	15	15	15	15	13
Mean	0.668752	0.211311	0.171764	0.124077	0.179444
Standard deviation	0.106609	0.080096	0.0844536	0.0957	0.0976103
SEM	0.0275263	0.0206807	0.0218058	0.0247096	0.0270722
Statistical Analysis (One-way ANOVA)
Table Analyzed	Percentage of ciliated cells per field
Data sets analyzed	A-E						Number of families	1
							Number of comparisons per family	4
ANOVA summary							Alpha	0.05
F	86.43
P value	<0,0001						Dunnett's multiple comparisons test	Mean Diff,	95,00% CI of diff,	Below threshold?	Summary	Adjusted P Value	A-?
P value summary	****						Ctrl vs. siFOR20 #1	0.4574	0,3722 to 0,5427	Yes	****	<0,0001	B	siFOR20 #1
Significant diff. among means (P < 0.05)?	Yes						Ctrl vs. siFOR20 #2	0.497	0,4118 to 0,5822	Yes	****	<0,0001	C	siFOR20 #2
R squared	0.8356						Ctrl vs. siCEP90 #1	0.5447	0,4595 to 0,6299	Yes	****	<0,0001	D	siCEP90 #1
							Ctrl vs. siCEP90 #2	0.4893	0,4009 to 0,5777	Yes	****	<0,0001	E	siCEP90 #2
Brown-Forsythe test
F (DFn, DFd)	0,3626 (4, 68)						Test details	Mean 1	Mean 2	Mean Diff,	SE of diff,	n1	n2	q	DF
P value	0.8344						Ctrl vs. siFOR20 #1	0.6688	0.2113	0.4574	0.03405	15	15	13.43	68
P value summary	ns						Ctrl vs. siFOR20 #2	0.6688	0.1718	0.497	0.03405	15	15	14.6	68
Are SDs significantly different (P < 0.05)?	No						Ctrl vs. siCEP90 #1	0.6688	0.1241	0.5447	0.03405	15	15	16	68
							Ctrl vs. siCEP90 #2	0.6688	0.1794	0.4893	0.03534	15	13	13.85	68
Bartlett's test
Bartlett's statistic (corrected)	1.423
P value	0.8402
P value summary	ns
Are SDs significantly different (P < 0.05)?	No
ANOVA table	SS	DF	MS	F (DFn, DFd)	P value
Treatment (between columns)	3.007	4	0.7516	F (4, 68) = 86,43	P<0,0001
Residual (within columns)	0.5913	68	0.008696
Total	3.598	72
Data summary
Number of treatments (columns)	5
Number of values (total)	73
