# Supplementary material for: The evolutionary conserved proteins CEP90, FOPNL, and OFD1 recruit centriolar distal appendage proteins to initiate their assembly
Source: PLoS Biol. 2022 Sep 7;20(9):e3001782. doi: 10.1371/journal.pbio.3001782 (PMC9484695; doi:10.1371/journal.pbio.3001782)
Supplement: S13 Data — (A) Number of cells transfected with FOPNL, CEP90, OFD1 mcherry, or cotransfected with MNR-GFP/myc-FOPNL, MNR-GFP/CEP90, MNR-GFP/OFD1 mcherry showing decorated microtubules (MT) or not (Cyt) using tubulin, OFD1, CEP90, CEP83, CEP89, and CEP164 antibodies. (B-G) Number of cells transfected with FOPNL, CEP90, OFD1 mcherry, or cotransfected with MNR-GFP/myc FOPNL, MNR-GFP/CEP90 displaying the localization of proteins to either cytoplasm (Cyt) or microtubules (MT). All raw data are included. Data corresponding with S9A and S9G Fig. (XLSX) [file pbio.3001782.s024.xlsx]

## Sheet: S9 A Fig
Figure S9 A
Transfection MNR
	OFD1endo					Cep90
	Cyt.	MT	Total			Cyt.	MT	Total
exp 1	63	2	65		exp 1	64	0	64
exp 2	56	3	59		exp 2	65	0	65
exp 3	52	1	53		exp 3	50	0	50
exp 1 (%)	96.9231	3.07692			exp 1 (%)	100	0
exp 2 (%)	94.9153	5.08475			exp 2 (%)	100	0
exp 3 (%)	98.1132	1.88679			exp 3 (%)	100	0
Total	171	6	177		Total	179	0	179
Moyenne	96.6102	3.38983	100		Moyenne	100	0	100
Ecartype	1.61631	1.61631	#DIV/0!		Ecartype	0	0	#DIV/0!
SEM	0.933175	0.933175	#DIV/0!		SEM	0	0	#DIV/0!
	Cep83					Cep89					Cep164
	Cyt.	MT	Total			Cyt.	MT	Total			Cyt.	MT	Total
exp 1	53	0	53		exp 1	45	0	45		exp 1	69	0	69
exp 2	60	0	60		exp 2	63	0	63		exp 2	42	0	42
exp 3	62	0	62		exp 3	0	0	0		exp 3	0	0	0
exp 1 (%)	100	0			exp 1 (%)	100	0			exp 1 (%)	100	0
exp 2 (%)	100	0			exp 2 (%)	100	0			exp 2 (%)	100	0
exp 3 (%)	100	0			exp 3 (%)	#DIV/0!	#DIV/0!			exp 3 (%)
Total	175	0	175		Total	108	0	108		Total	111	0	111
Moyenne	100	0	100		Moyenne	100	0	100		Moyenne	100	0	100
Ecartype	0	0	#DIV/0!		Ecartype	0		#DIV/0!		Ecartype	0		#DIV/0!
SEM	0	0	#DIV/0!		SEM	0		#DIV/0!		SEM	0		#DIV/0!

## Sheet:  S9B-G Fig
Figure S9 B					Figure S9D					Figure S9F
Transfection myc FOPNL					Transfection CEP90					Transfection OFD1 mCherry
	myc					CEP90					mCherry
	Cyt.	MT	Total			Cyt.	MT	Total			Cyt.	MT	Total
exp 1	66	1	67		exp 1	65	0	65		exp 1	72	0	72
exp 2	0	0	0		exp 2	56	0	56		exp 2	56	0	56
exp 3					exp 3					exp 3
exp 1 (%)	98.5075	1.49254			exp 1 (%)	100	0			exp 1 (%)	100	0
exp 2 (%)					exp 2 (%)	100	0			exp 2 (%)	100	0
exp 3					exp 3					exp 3
Total	66	1	67		Total	121	0	121		Total	128	0	128
Moyenne	98.5075	1.49254	100		Moyenne	100	0	100		Moyenne	100	0	100
Ecartype	#DIV/0!	#DIV/0!	#DIV/0!		Ecartype	0	0	0		Ecartype	0	0	0
SEM	#DIV/0!	#DIV/0!	#DIV/0!		SEM	0	0	0		SEM	0	0	0
Figure S9 C								Figure S9E								Figure S9G
Transfection MNR GFP + Myc FOPNL								Transfection MNR GFP + CEP90								Transfection MNR mcherry OFD1
	MNR GFP			Myc FOPNL					MNR GFP			CEP90					MNR GFP			CEP90
	Cyt.	MT	Total	Cyt.	MT	Total			Cyt.	MT	Total	Cyt.	MT	Total			Cyt.	MT	Total	Cyt.	MT	Total
exp 1	0	187	187	27	160	187		exp 1	0	66	66	7	59	66		exp 1	0	52	52	0	52	52
exp 2	0	62	62	7	55	62		exp 2	0	64	64	2	62	64		exp 2	0	31	31	0	31	31
exp 3	0	54	54	3	51	54		exp 3	0	49	49	0	49	49		exp 3	0	43	43	0	43	43
exp 1 (%)	0	100		14.4385	85.5615			exp 1 (%)	0	100		10.6061	89.3939			exp 1 (%)	0	100		0	100
exp 2 (%)	0	100		11.2903	88.7097			exp 2 (%)	0	100		3.125	96.875			exp 2 (%)	0	100		0	100
exp 3 (%)	0	100		5.55556	94.4444			exp 3 (%)	0	100		0	100			exp 3 (%)	0	100		0	100
Total	0	303	303	37	266	303		Total	0	179	179	9	170	179		Total	0	126	126	0	126	126
Moyenne	0	100	100	12.2112	87.7888	100		Moyenne	0	100	100	5.02793	94.9721	100		Moyenne	0	100	100	0	100	100
Ecartype	0	0	#DIV/0!	4.5038	4.5038	#DIV/0!		Ecartype	0	0	#DIV/0!	5.45008	5.45008	#DIV/0!		Ecartype	0	0	#DIV/0!	0	0	#DIV/0!
SEM	0	0	#DIV/0!	2.60027	2.60027	#DIV/0!		SEM	0	0	#DIV/0!	3.14661	3.14661	#DIV/0!		SEM	0	0	#DIV/0!	0	0	#DIV/0!
